# Supplementary material for: Clinical characterization of Lassa fever: A systematic review of clinical reports and research to inform clinical trial design
Source: PLoS Negl Trop Dis. 2021 Sep 21;15(9):e0009788. doi: 10.1371/journal.pntd.0009788 (PMC8486098; doi:10.1371/journal.pntd.0009788)
Supplement: S1 Data — (XLSX) [file pntd.0009788.s006.xlsx]

## Sheet: Data
Study Title or Short Hand Reference	Repeat Instrument	Repeat Instance	Primary Publication Citation	Publication type	Publication date	PUBLICATION YEAR	Corresponding Author(s) information	Name and country of the corresponding authorís institution	Corresponding Author(s) contact	Number of other associated publications for this study	Citation of associated publication 1	Citation of associated publication 2	Citation of associated publication 3	Citation of associated publication 4	Citation of associated publication 5	Number of study cohorts	Reason for division of study cohorts (choice=Several countries)	Reason for division of study cohorts (choice=Different participant groups)	Reason for division of study cohorts (choice=Different protocols per group)	Reason for division of study cohorts (choice=Other)	Description of study cohort division	Cohort 1 - Country	Cohort 1 - Endemicity	Cohort 1 - Region	Cohort 1 - Site location	Cohort 1 - Total number of study participants	Cohort 2 - Country	Cohort 2 - Site location	Cohort 2 - Region	Cohort 2 - Endemicity	Cohort 2 - Total number of study participants	Cohort 3 - Country	Cohort 3 - Site location	Cohort 3 - Region	Cohort 3 - Endemicity	Cohort 3 - Total number of study participants	TOTAL PATIENTS	Study design	Trial registry identifier	Prospective or retrospective data collection?	Comparative study?	Study start date	Study end date	Follow-up duration in days.	Are there specific research inclusion/exclusion criteria specified?	Description of the inclusion criteria.	Description of the exclusion criteria.	Complete?	Minimum number of days from onset of symptoms to study start date for any given patient
2 Agboeze2019			Agboeze, J.; Nwali, M. I.; Nwakpakpa, E.; Ogah, O. E.; Onoh, R.; Eze, J.; Ukaegbe, C.; Ajayi, N.; Nnadozie, U. U.; Orji, M. L.; Ojide, K. C.; Unigwe, S. U.; Chika-Igwenyi, N.; Nwidi, D. U.; Clement, C. U.; Kalombo, C.; Makwe, C.; Tshiang, J. "Lassa fever in pregnancy with a positive maternal and fetal outcome: A case report." International Journal of Infectious Diseases. 2019;89:84-6.	Full text publication	2019-08-21	2019	Agboeze, J. Alex-Ekwueme Federal University Teaching Hospital Abakaliki, Ebonyi State, Nigeria	Alex-Ekwueme Federal University Teaching Hospital Abakaliki, Ebonyi State, Nigeria	E-mail address: jagboeze@gmail.com (J.Agboeze).	0						1	Unchecked	Unchecked	Unchecked	Unchecked		Nigeria	Endemic	Africa	A facility at Ebonyi State; the patient was later transferred to the Virology Centre.	1											1	Case report(s)		Retrospective	No	2019-03-02	2019-03-25	23	No			Complete	14
2 Dan-Nwafor2019			Dan-Nwafor, C. C.; Ipadeola, O.; Smout, E.; Ilori, E.; Adeyemo, A.; Umeokonkwo, C.; Nwidi, D.; Nwachukwu, W.; Ukponu, W.; Omabe, E.; Anaebonam, U.; Igwenyi, N.; Igbodo, G.; Eteng, W.; Uzoma, I.; Saleh, M.; Agboeze, J.; Mutbam, S.; de Gooyer, T.; Short, R.; Aniaku, E.; Onoh, R.; Ogah, E.; Nguku, P.; Oladejo, J.; Peter, C.; Ojo, O.; Ihekweazu, C. "A cluster of nosocomial Lassa fever cases in a tert…	Full text publication	2019-03-23	2019	Nigeria Centre for Disease Control, Plot 801 Ebitu Ukiwe Street Jabi, Abuja, FCT, Nigeria.	Nigeria Centre for Disease Control, Abuja, Nigeria.	E-mail address: chioma.dannwafor@ncdc.gov.ng (C.C. Dan-Nwafor)	0						1	Unchecked	Unchecked	Unchecked	Unchecked		Nigeria	Endemic	Africa	Tertiary health facility	16											16	Case series		Retrospective	No	2017-12-28	2018-03-31	14	No			Complete	3
2 Duvignaud2019			Duvignaud, A.; Doutchi, M.; Abejegah, C.; Etafo, I.; Jaspard, M.; Serra, B.; Tricaud, E.; Levy-Marchal, C.; Anglaret, X.; Ahmed, L. A.; Adedosu, A. N.; Malvy, D.; Ayodeji, O. O. "Delayed-onset paraparesis in Lassa fever: A case report." International journal of infectious diseases : IJID : official publication of the International Society for Infectious Diseases. 2019;19.	Full text publication	2019-12-16	2019	Duvignaud, A. Department of infectious diseases and tropical medicine, Division of tropical medicine and clinical international health, CHU de Bordeaux, H√¥pital Pellegrin, Place Am√©lie Raba, L√©on, 33076 Bordeaux, France.	Inserm U1219, University of Bordeaux, 146 Rue L√©o Saignat, 33076 Bordeaux, France	alex.duvignaud@gmail.com	0						1	Unchecked	Unchecked	Unchecked	Unchecked		Nigeria	Endemic	Africa	Federal Medical Center Owo , Nigeria	1											1	Case report(s)		Retrospective	No	2018-07-05	2019-03-05	210	No			Complete	5
2 Keita2019			Keita, M.; Kizerbo, G. A.; Subissi, L.; Traore, F. A.; Dore, A.; Camara, M. F.; Barry, A.; Pallawo, R.; Balde, M. O.; Magassouba, N.; Djingarey, M. H.; Fall, I. S. " Investigation of a cross-border case of Lassa fever in West Africa." BMC Infectious Diseases. 2019;19(1):606.	Full text publication	2019-07-10	2019	Ke√Øta, M. Organisation Mondiale de la Sant√© - Bureau R√©gional de l'Afrique, BP: 06, Cit√© du Djou√©, Brazzaville, Congo.	Organisation Mondiale de la Sant√© - Bureau R√©gional de l'Afrique, BP: 06, Cit√© du Djou√©, Brazzaville, Congo.	morykeita1980@gmail.com	0						1	Unchecked	Unchecked	Unchecked	Unchecked		Liberia	Endemic	Africa	Hospital 1and Hospital 2 in Guinea and Hospital 3 in Ganta, Liberia	1											1	Case report(s)		Retrospective	No	2018-01-02	2018-01-11	9	No			Complete	7
2 Mateo2019			Mateo, M.; Picard, C.; Sylla, Y.; Kamo, E.; Odegue, D.; Journeaux, A.; Kan, S. K.; Money, M.; Coulibaly, D. N.; Koffi, E.; Meite, S.; Akran, V.; Kadjo, H.; Adjogoua, E.; Kakou, S. N.; Baize, S.; Dosso, M. "Fatal Case of Lassa Fever, Bangolo District, Cote d'Ivoire, 2015." Emerging Infectious Diseases. 2019;25(9):1753-6.	Full text publication	2019-09-15	2019	Mateo, M. Institut Pasteur, Lyon, France	Institut Pasteur, Lyon, France		0						1	Unchecked	Unchecked	Unchecked	Unchecked		Ivory Coast	Non-endemic	Africa	Du√©kou√© Hospital, Bangolo District in C√¥te d'Ivoire	1											1	Case report(s)		Retrospective	No	2015-01-15	2015-01-18	4	No			Complete	-99
2 Okogbenin2019			Okogbenin, S.; Okoeguale, J.; Akpede, G.; Colubri, A.; Barnes, K. G.; Mehta, S.; Eifediyi, R.; Okogbo, F.; Eigbefoh, J.; Momoh, M.; Rafiu, M.; Adomeh, D.; Odia, I.; Aire, C.; Atafo, R.; Okonofua, M.; Pahlman, M.; Becker-Ziaja, B.; Asogun, D.; Okokhere, P.; Happi, C.; Gunther, S.; Sabeti, P. C.; Ogbaini-Emovo, E. "Retrospective cohort study of Lassa fever in pregnancy, southern Nigeria." Emerging …	Full text publication	2019-08-08	2019	Okogbenin, S. Professor of fetal-maternal medicine and infectious diseases expert at Ambrose Alli University Ekpoma; Consultant obstetrician and gynecologist at Irrua Specialist Teaching Hospital.	Irrua Specialist Teaching Hospital, Nigeria	okogbenins@yahoo.com	0						1	Unchecked	Unchecked	Unchecked	Unchecked		Nigeria	Endemic	Africa	Irrua Specialist Teaching Hospital, Nigeria	30											30	Cohort study		Retrospective	No	2009-01-01	2018-03-31	42	Yes	Pregnant women who were managed for LF and for whom documentation of signs and symptoms at admission and during hospitalization were sufficiently complete.		Complete	3
2 Oloniniyi2018			Oloniniyi, O. K.; Unigwe, U. S.; Okada, S.; Kimura, M.; Koyano, S.; Miyazaki, Y.; Iroezindu, M. O.; Ajayi, N. A.; Chukwubike, C. M.; Chika-Igwenyi, N. M.; Ndu, A. C.; Nwidi, D. U.; Abe, H.; Urata, S.; Kurosaki, Y.; Yasuda, J. "Genetic characterization of Lassa virus strains isolated from 2012 to 2016 in southeastern Nigeria." PLoS Neglected Tropical Diseases [electronic resource]. 2018;12(11):e00…	Full text publication	2018-11-30	2018	Oloniniyi, O. K. Department of Emerging Infectious Diseases, Institute of Tropical Medicine (NEKKEN), Nagasaki University, Nagasaki, Japan	Department of Emerging Infectious Diseases, Institute of Tropical Medicine (NEKKEN), Nagasaki University, Nagasaki, Japan	ykuro@nagasaki-u.ac.jp	0						1	Unchecked	Unchecked	Unchecked	Unchecked		Nigeria	Endemic	Africa	Tertiary hospitals in Ebonyi and Enugu states in south-eastern Nigeria.	29											29	Cross-sectional study		Retrospective	No	2012-01-01	2016-12-31		No			Complete	-99
2 Salu2019			Salu, O. B.; James, A. B.; Bankole, H. S.; Agbla, J. M.; Da Silva, M.; Gbaguidi, F.; Loko, C. F.; Omilabu, S. A. " Molecular confirmation and phylogeny of Lassa fever virus in Benin Republic 2014-2016." African Journal of Laboratory Medicine. 2019;8(1):803	Full text publication	2019-08-22	2019	Salu, O. B. Department of Medical Microbiology and Parasitology, College of Medicine, University of Lagos, Lagos, Nigeria	Department of Medical Microbiology and Parasitology, College of Medicine, University of Lagos, Lagos, Nigeria		0						1	Unchecked	Unchecked	Unchecked	Unchecked		Benin	Endemic	Africa	Tangui√©ta and Cobly communes, Atakora Department, north-west Benin Republic	72											72	Cross-sectional study		Retrospective	No	2014-10-15	2016-12-31		No			Complete	-99
2 Sandige2018			Sandige, H. "Learning in the Lassa belt." American Journal of Tropical Medicine and Hygiene. 2018;99(5):1110-1.	Full text publication	2018-07-10	2018	Sandige, H. Washington University School of Medicine ,Department of Paediatrics, NWT 9CB8116, St. Louis, MO63110.	Washington University School of Medicine ,Department of Paediatrics, USA	E-mail:heidisandige@hotmail.com	0						1	Unchecked	Unchecked	Unchecked	Unchecked		Liberia	Endemic	Africa	Phebe Hospital Bong County, Liberia	4											4	Case report(s)		Prospective	No	2017-01-15			No			Complete
2 Siddle2018			Siddle KJ, Eromon P, Barnes KG, Mehta S, Oguzie JU, Odia I, et al. "Genomic Analysis of Lassa Virus during an Increase in Cases in Nigeria in 2018." New England Journal of Medicine. 2018;379(18):1745-53.	Full text publication	2018-10-17	2018	Siddle KJ. The Broad Institute of the Massachusetts Institute of Technology (MIT) and Harvard University	The Broad Institute of the Massachusetts Institute of Technology (MIT) and Harvard University, USA	kbarnes@broadinstitute.org	0						1	Unchecked	Unchecked	Unchecked	Unchecked		Nigeria	Endemic	Africa	The Irrua Specialist Teaching Hospita, Nigeria	14											14	Case series		Retrospective	No	2017-12-29	2018-03-15		No			Complete	2
2 Woyessa2019			Woyessa, A. B.; Maximore, L.; Keller, D.; Dogba, J.; Pajibo, M.; Johnson, K.; Saydee, E.; Monday, J.; Tuopileyi, R., 2nd; Mahmoud, N. "Lesson learned from the investigation and response of Lassa fever outbreak, Margibi County, Liberia, 2018: case report." BMC Infectious Diseases. 2019;19(1):610.	Full text publication	2019-07-11	2019	Woyessa, A. B. World Health Organization Country Office for Liberia, Monrovia, Liberia	World Health Organization Country Office for Liberia, Monrovia, Liberia	Email: abyotbekelephem@gmail.com	0						1	Unchecked	Unchecked	Unchecked	Unchecked		Liberia	Non-endemic	Africa	Local clinics and a referral hospital in Margibi, Liberia	2											2	Case report(s)		Retrospective	No	2018-04-26	2018-05-07	9	No			Complete	1
2b Ilori2019			Ilori, E. A.; Furuse, Y.; Ipadeola, O. B.; Dan-Nwafor, C. C.; Abubakar, A.; Womi-Eteng, O. E.; Ogbaini-Emovon, E.; Okogbenin, S.; Unigwe, U.; Ogah, E.; Ayodeji, O.; Abejegah, C.; Liasu, A. A.; Musa, E. O.; Woldetsadik, S. F.; Lasuba, C. L. P.; Alemu, W.; Ihekweazu, C. "Epidemiologic and Clinical Features of Lassa Fever Outbreak in Nigeria, January 1-May 6, 2018." Emerging infectious diseases. 201…	Full text publication	2019-06-06	2019	Ilori, E.A. Centre for Disease Control, Abuja, Nigeria	Nigeria Centre for Disease Control, Abuja, Nigeria		0						1	Unchecked	Unchecked	Unchecked	Unchecked		Nigeria	Endemic	Africa	Health Facilities from 20 states and the Federal Capital Territory in Nigeria	423											423	Case-control study		Retrospective	No	2018-01-01	2018-05-06		Yes	Lab confirmed lassa fever		Complete	-99
Ajayi2013			Ajayi, N. A., et al. (2013). "Containing a Lassa fever epidemic in a resource-limited setting: outbreak description and lessons learned from Abakaliki, Nigeria (January-March 2012)." Int J Infect Dis 17(11): e1011-1016.	Full text publication	2013-11-01	2013	Kingsley N. Ukwaja Department of Internal Medicine, Federal Teaching Hospital Abakaliki, Ebonyi State, Nigeria	Department of Internal Medicine, Federal Teaching Hospital Abakaliki, Ebonyi State, Nigeria	ukwajakingsley@yahoo.co.uk, ukwaja.kingsley@gmail.com	0						1	Unchecked	Unchecked	Unchecked	Unchecked		Nigeria	Endemic	Africa	Federal Teaching Hospital, Abakaliki (FETHA), Ebonyi State, in southeastern Nigeria.	20											20	Case series		Retrospective	No	2012-01-08	2012-03-31	36	Yes	All patients/contacts with features suggestive of LF (alert cases) were evaluated clinically and were classified using the World Health Organization (WHO)/Integrated Disease Surveillance and Response (IDSR) guidelines as suspected cases. Confirmation was based on a positive test using Lassa virusspecific reverse-transcriptase PCR (RT-PCR), or epidemiologically (A suspected case that is epidemiolo…		Complete	3
Ajayi2014			Ajayi, N. A., et al. (2014). "Lassa fever - full recovery without ribavarin treatment: a case report." African Health Sciences 14(4): 1074-1077.	Full text publication	2014-12-15	2014	Kingsley N. Ukwaja Department of Internal Medicine, Federal Teaching Hospital, Abakaliki, Ebonyi State, Nigeria	Federal Teaching Hospital, Abakaliki, Ebonyi State, Nigeria	Kingsley N. Ukwaja Department of Internal Medicine, Federal Teaching Hospital, Abakaliki, Ebonyi State, Nigeria Tel: +234 08036243196; E-mail: ukwajakingsley@yahoo.co.uk	0						1	Unchecked	Unchecked	Unchecked	Unchecked		Nigeria	Endemic	Africa	Federal Teaching Hospital, Abakaliki, Ebonyi State, Nigeria	1											1	Case report(s)		Prospective	No	2014-01-15	2014-06-15	46	No			Complete	18
Akhiwu2018			Akhiwu, H. O., et al. (2018). "Lassa fever outbreak in adolescents in North Central Nigeria: report of cases." Virus Eradication 4 (4): 225-227.	Full text publication	2018-12-06	2018	Helen O Akhiwu, Department of Paediatrics, Jos University Teaching Hospital, Permanent site, Lamingo, Jos, Plateau State, Nigeria Email: hakhiwu@yahoo.com	Jos University Teaching Hospital, Permanent site, Lamingo, Jos, Plateau State, Nigeria	Email: hakhiwu@yahoo.com	0						1	Unchecked	Unchecked	Unchecked	Unchecked		Nigeria	Endemic	Africa	Paediatrics Department of Jos University Teaching Hospital (JUTH)	10											10	Case series		Retrospective	No	2017-06-01	2017-08-31	90	Yes	Patients presenting with: fever of less than 3 weeks' duration that had not responded to antimalarials or antibiotics, and myalgia, prostration or abdominal pain as well as history of contact with any patient with LF.	NA	Complete	-99
Akhuemokhan2017			Akhuemokhan, O. C., et al. (2017). "Lassa fever and convulsions associated with fever: A case-control study." Archives of Disease in Childhood 102: A122. https://adc.bmj.com/content/102/Suppl_1/A122.2	Conference abstract	2017-05-24	2017	(Akhuemokhan) Department of Neonatology, Simpsons Centre for Reproductive Health, Royal Infirmary of Edinburgh, Edinburgh, United Kingdom	Department of Neonatology, Simpsons Centre for Reproductive Health, Royal Infirmary of Edinburgh, Edinburgh, United Kingdom	NA	0						2	Unchecked	Checked	Unchecked	Unchecked	A prospective case-control study of emergency admissions presenting with fever of 380 C. Three hundred and seventy-three febrile children and adolescents were recruited,108 cases (Convulsions associated with fever, CAWF) compared with 265 controls (fever without convulsions).	Nigeria	Endemic	Africa	The abstract does not provide any information about the country or site location. I assumed that the study was conducted in Nigeria as it is the only endemic country among the authors affiliations.	3	Nigeria	The abstract does not provide any information about the country or site location. I assumed that the study was conducted in Nigeria as it is the only endemic country among the authors affiliations.	Africa	Endemic	10						13	Case-control study		Prospective	Yes	2015-01-15	2016-12-15	-99	Yes	Emergency admissions of children and adolescents presenting with fever of >=38 C	NA	Complete	-99
Akhuemokhan2017b			Akhuemokhan, O. C., et al. (2017). "Prevalence of Lassa Virus Disease (LVD) in Nigerian children with fever or fever and convulsions in an endemic area." PLoS Neglected Tropical Diseases [electronic resource] 11(7): e0005711.	Full text publication	2017-07-03	2017	George O. Akpede. Department of Paediatrics, Faculty of Clinical Sciences, College of Medicine, Ambrose Alli University, Ekpoma, Edo State, Nigeria	Department of Paediatrics, Faculty of Clinical Sciences, College of Medicine, Ambrose Alli University, Ekpoma, Edo State, Nigeria	georgeakpede@yahoo.co.uk	1	Akhuemokhan, O. C., et al. (2017). "Lassa fever and convulsions associated with fever: A case-control study." Archives of Disease in Childhood 102: A122.					2	Unchecked	Checked	Unchecked	Unchecked	This was a prospective study of consecutive febrile children aged between 1 month - 15 years admitted to the Children's Emergency Room of Irrua Specialist Teaching Hospital over a period of 1 year. Febrile children with convulsions (Cases) were compared with those without convulsions (Controls).	Nigeria	Endemic	Africa	Children Emergency Room (CHER), Irrua Specialist Teaching Hospital (ISTH), Irrua, Edo State, Nigeria	3	Nigeria	Children Emergency Room (CHER), Irrua Specialist Teaching Hospital (ISTH), Irrua, Edo State, Nigeria	Africa	Endemic	10						13	Case-control study		Prospective	Yes	2009-12-01	2010-11-30	-99	Yes	Children aged >1 month to <=15 years, temperature >=38 C with or without convulsions and written informed consent given by the parents or guardians		Complete	-99
Akpede2010			Akpede, G., et al. (2010). "Prevalence and presentation of Lassa fever in Nigerian children." International Journal of Infectious Diseases 1: e380.	Conference abstract	2010-03-08	2010	G. Akpede. Irrua Specialist Teaching Hospital, Irrua, Edo, Nigeria	Irrua Specialist Teaching Hospital, Irrua, Edo, Nigeria	NA	0						1	Unchecked	Unchecked	Unchecked	Unchecked		Nigeria	Endemic	Africa	Irrua Specialist Teaching Hospital, Irrua, Edo State, Nigeria	22											22	Case series		Retrospective	No	2008-01-09	2009-10-31	-99	Yes	Consecutive cases of RT-PCR confirmed LF admitted from 09/01/2008 - 10/31/2009 at the CHER, Irrua Specialist Teaching Hospital, Irrua, Edo State, Nigeria.	NA	Complete	-99
Akpede2012			Akpede, G. O., et al. (2012). "Manifestations and outcomes of lassa fever in nigerian children: A case series." Archives of Disease in Childhood 1(97): A38-A39.	Conference abstract	2012-05-01	2012	G. O. Akpede, Department of Paediatrics, Irrua Specialist Teaching Hospital, Irrua, Nigeria	G. O. Akpede, Department of Paediatrics, Irrua Specialist Teaching Hospital, Irrua, Nigeria	georgeakpede@yahoo.co.uk	0						1	Unchecked	Unchecked	Unchecked	Unchecked		Nigeria	Endemic	Africa	Irrua Specialist Teaching Hospital, Irrua, Nigeria	5											5	Case series		Retrospective	No	2011-01-01	2011-12-31	-99	Yes	Children with confirmed Lassa Fever in our institution in 2011	NA	Complete	-99
Akpede2018			Akpede, G. O., et al. (2018). "Acute Abdomen in Pediatric Patients With Lassa Fever: Prevalence and Response to Nonoperative Management." J Pediatric Infect Dis Soc.	Full text publication	2018-09-28	2018	G. O. Akpede, Department of Paediatrics, Faculty of Clinical Sciences, College of Medicine, Ambrose Alli University, PMB 14, Ekpoma, Edo State, Nigeria (georgeakpede@yahoo.co.uk).	Department of Paediatrics, Faculty of Clinical Sciences, College of Medicine, Ambrose Alli University, PMB 14, Ekpoma, Edo State, Nigeria	georgeakpede@yahoo.co.uk	0						1	Unchecked	Unchecked	Unchecked	Unchecked		Nigeria	Endemic	Africa	Irrua Specialist Teaching Hospital in Irrua, Nigeria,	58											58	Cohort study		Prospective	No	2009-01-15	2017-12-15	-99	Yes	Children with polymerase chain reaction (PCR)-confirmed LF who were admitted to Irrua Specialist Teaching Hospital in Irrua, Nigeria, between 2009 and 2017.	NA	Complete	-99
Amorosa2010			Amorosa, V., et al. (2010). "Imported Lassa fever, Pennsylvania, USA, 2010." Emerging Infectious Diseases 16(10): 1598-1600.	Full text publication	2010-09-30	2010	Valerianna Amorosa, Philadelphia VAMC- Medicine, University and Woodlawn, Philadelphia, PA 19104, USA; email: valerianna.amorosa@uphs.upenn.edu	University of Pennsylvania, Philadelphia, Pennsylvania, USA	valerianna.amorosa@uphs.upenn.edu	0						1	Unchecked	Unchecked	Unchecked	Unchecked		United States	Non-endemic	Northern America	NA	1											1	Case report(s)		Retrospective	No	2010-01-13	2019-04-03	81	No			Complete	5
Asogun2012b			Asogun, D. A., et al. (2012). "Molecular diagnostics for lassa fever at Irrua specialist teaching hospital, Nigeria: lessons learnt from two years of laboratory operation." PLoS Neglected Tropical Diseases [electronic resource] 6(9): e1839.	Full text publication	2012-09-27	2012	Danny A. Asogun. Institute of Lassa Fever Research and Control, Irrua Specialist Teaching Hospital, Edo State, Nigeria	Institute of Lassa Fever Research and Control, Irrua Specialist Teaching Hospital, Edo State, Nigeria	E-mail: asogun2001@yahoo.com	0						1	Unchecked	Unchecked	Unchecked	Unchecked		Nigeria	Endemic	Africa	Irrua Specialist Teaching Hospital, Edo State, Nigeria	198											198	Cohort study		Retrospective	No	2009-01-01	2010-12-31	13	No			Complete	2
Attinsounon2018			Attinsounon, C. A., et al. (2018). "Report of a fatal case of Lassa fever in Parakou in 2018: clinical, therapeutic and diagnostic aspects." BMC Infectious Diseases 18(1): 667.	Full text publication	2018-12-17	2018	Teaching and Research Unit of Infectious and Tropical Diseases, Faculty of Medicine, University of Parakou, 03 P. O Box 112, Parakou, Republic of Benin	Teaching and Research Unit of Infectious and Tropical Diseases, Faculty of Medicine, University of Parakou, 03 P. O Box 112, Parakou, Republic of Benin	Correspondence: acosange@yahoo.fr	0						1	Unchecked	Unchecked	Unchecked	Unchecked		Benin	Endemic	Africa	Regional and Teaching Hospital of Borgou	1											1	Case report(s)		Retrospective	No	2018-01-18	2018-01-24	7	No			Complete	9
Bausch2000			Bausch, D. G., et al. (2000). "Diagnosis and clinical virology of Lassa fever as evaluated by enzyme-linked immunosorbent assay, indirect fluorescent-antibody test, and virus isolation." Journal of Clinical Microbiology 38(7): 2670-2677.	Full text publication	2000-07-01	2000	Special Pathogens Branch, Division of Viral and Rickettsial Diseases, Centers for Disease Control and Prevention, 1600 Clifton Rd., NE, Mailstop G-14, Atlanta, GA 30333.	Centers for Disease Control and Prevention, United States of America	Phone: (404) 639-1146. Fax: (404) 639-1118. E-mail: dsb8 @cdc.gov.	0						2	Checked	Unchecked	Unchecked	Unchecked	"Specimens were collected from patients suspected of having Lassa fever who presented to Kenema Government Hospital in Sierra Leone or to one of four surveillance hospitals in Guinea, West Africa, from October 1996 through February 1998."	Sierra Leone	Endemic	Africa	Kenema Government Hospital	43	Guinea	"Four surveillance hospitals" (not specified)	Africa	Endemic	7						50	Case series		Prospective	Yes	1996-10-01	1998-02-28	-99	No			Complete	-99
Bausch2001			Bausch, D. G., et al. (2001). "Lassa fever in Guinea: I. Epidemiology of human disease and clinical observations." Vector Borne & Zoonotic Diseases 1(4): 269-281.	Full text publication	2001-11-04	2001	Special Pathogens Branch and 4TRW Consultant to Special Pathogens Branch, Division of Viral and Rickettsial Diseases, National Center for Infectious Diseases (NCID), Centers for Disease Control and Prevention (CDC), Atlanta, GA.	National Center for Infectious Diseases (NCID), Centers for Disease Control and Prevention (CDC), United States of America.	dsb8@cdc.gov	0						1	Unchecked	Checked	Unchecked	Unchecked		Guinea	Endemic	Africa	Five government hospitals, Kindia, Faranah, Kissidougou, Macenta, and N'Z√©r√©kor√©, were chosen as sentinel surveillance sites for the detection of LF.	22											22	Cohort study		Prospective	Yes	1996-03-01	1999-12-31	-99	Yes	Enrollment criteria were a temperature of >=38¬∞C lasting for at least 1 week that was not associated with trauma and did not respond to appropriate antimicrobial therapy for malaria or typhoid fever. In addition, individuals who presented with signs and symptoms deemed typical for LF, such as sore throat with retrosternal pain, bleeding, edema, sudden hearing loss, or febrile spontaneous abortio…		Complete	8
Bello2016			Bello, O. O., et al. (2016). "Lassa Fever in Pregnancy: Report of 2 Cases Seen at the University College Hospital, Ibadan." Case Reports in Obstetrics and Gynecology 2016: 9673683.	Full text publication	2016-04-07	2016	Department of Obstetrics & Gynaecology, University College Hospital, PMB 5116, Ibadan,Nigeria	University College Hospital, PMB 5116, Ibadan,Nigeria	Correspondence should be addressed to O. O. Bello; bellodoyin@yahoo.com	0						1	Unchecked	Unchecked	Unchecked	Unchecked		Nigeria	Endemic	Africa	University College Hospital, PMB 5116, Ibadan,Nigeria	2											2	Case series		Retrospective	No	2014-09-16	2014-10-02	3	No			Complete	2
Best1976			Best, E. W. (1976). "The Lassa fever episode, Metro Toronto, August, 1976." Canadian Journal of Public Health 67(5): 361-366, 369-374.	Full text publication	1976-09-01	1976	E.W.R. BEST. Chief, Epidemiology Service, Ontario Ministry of Health.	Epidemiology Service, Ontario Ministry of Health, Canada	NA	0						1	Unchecked	Unchecked	Unchecked	Unchecked		Canada	Non-endemic	Northern America	Etobicoke General Hospital, Metropolitan Toronto, Canada.	1											1	Case report(s)		Retrospective	No	1976-08-02	1976-09-27	57	No			Complete	6
Bond2013			Bond, N., et al. (2013). "A historical look at the first reported cases of Lassa fever: IgG antibodies 40 years after acute infection." American Journal of Tropical Medicine & Hygiene 88(2): 241-244.	Full text publication	2013-02-08	2013	Daniel G. Bausch, 1430 Tulane Avenue, SL-17, New Orleans, LA 70112.	Tulane School of Medicine, Internal Medicine Department, Section of Infectious Diseases, New Orleans, Louisiana, USA	E-mail: dbausch@tulane.edu	0						1	Unchecked	Unchecked	Unchecked	Unchecked		United States	Non-endemic	Northern America	Tulane School of Medicine, Internal Medicine Department, Section of Infectious Diseases, New Orleans, Louisiana	3											3	Case series		Prospective	No	2010-12-15	2010-12-15	0	No			Complete	-99
Bonney2016			Bonney, J. H. K., et al. (2016). "Molecular confirmation of Lassa fever imported into Ghana." African Journal of Laboratory Medicine 5(1).	Full text publication	2016-04-25	2016	Joseph H.K. Bonney. Noguchi Memorial Institute for Medical Research, University of Ghana, Legon, Ghana	Noguchi Memorial Institute for Medical Research, University of Ghana, Legon, Ghana	Joseph H.K. Bonney, kbonney@noguchi.ug.edu.gh	0						1	Unchecked	Unchecked	Unchecked	Unchecked		Ghana	Endemic	Africa	Military Hospital, Public Health Division, Accra, Ghana.	2											2	Case series		Retrospective	No	2013-05-26	2013-06-26	-99	No			Complete	5
Bowell1986			Bowell, E. (1986). "Journal of Infection Control Nursing. Nursing the isolated patient: Lassa fever." Nursing Times 82(38): 72-81.	Full text publication	1986-09-17	1986	Elizabeth Bowell. Southmead Hospital, Bristol, United Kingdom.	Southmead Hospital, Bristol, United Kingdom.	NA	1	Fisher-Hoch, S. P., et al. (1985). "Safe intensive-care management of a severe case of Lassa fever with simple barrier nursing techniques." Lancet 2(8466): 1227-1229.					1	Unchecked	Unchecked	Unchecked	Unchecked		UK	Non-endemic	Northern Europe	Southmead Hospital, Bristol, United Kingdom. The patient spent the first 26 days of her illness in Sierra Leone, seven of which were pent in Panguma Hospital.	1											1	Case report(s)		Retrospective	No	1985-03-08	1985-05-23	85	No			Complete	-99
Bowen1975			Bowen, G. S., et al. (1975). "Lassa fever in Onitsha, East Central State, Nigeria in 1974." Bulletin of the World Health Organization 52(4-6): 599-604.	Full text publication	1975-01-01	1975	G. S. BOWEN. Chief, Vertebrate Ecology Branch, Vector-Borne Diseases Division, Center for Disease Control, Fort Collins, CO 80522, USA.	Center for Disease Control, Fort Collins, CO 80522, USA.	NA	0						1	Unchecked	Unchecked	Unchecked	Unchecked		Nigeria	Endemic	Africa	St Charles Borromeo Hospital, Onitsha, East Central State, Nigeria.	3											3	Case series		Retrospective	No	1974-01-13	1974-04-01	78	No			Complete	7
Branco2011			Branco, L. M., et al. (2011). "Lassa hemorrhagic fever in a late term pregnancy from northern Sierra Leone with a positive maternal outcome: case report." Virology Journal 8: 404.	Full text publication	2011-08-17	2011	Robert F Garry. Department of Microbiology and Immunology, Tulane University, New Orleans, Louisiana, USA	Tulane University, New Orleans, Louisiana, USA	Correspondence: rfgarry@tulane.edu	0						1	Unchecked	Unchecked	Unchecked	Unchecked		Sierra Leone	Endemic	Africa	Kenema Government Hospital Lassa Fever Ward, Sierra Leone.	1											1	Case report(s)		Retrospective	No	2011-01-20	2011-02-02	13	No			Complete	7
Branco2011b			Branco, L. M., et al. (2011). "Emerging trends in Lassa fever: redefining the role of immunoglobulin M and inflammation in diagnosing acute infection." Virology Journal 8: 478.	Full text publication	2011-10-26	2011	Robert F Garry.	Department of Microbiology and Immunology, Tulane University, New Orleans, Louisiana, USA	rfgarry@tulane.edu	0						1	Unchecked	Unchecked	Unchecked	Unchecked		Sierra Leone	Endemic	Africa	Kenema Government Hospital Lassa fever Ward, Eastern province Sierra Leone	44											44	Cohort study		Prospective	No	2007-01-15	2011-01-15		Yes	Lassa fever Ag+		Complete
Buba2018			Buba, M. I., et al. (2018). "Mortality Among Confirmed Lassa Fever Cases During the 2015-2016 Outbreak in Nigeria." American Journal of Public Health 108(2): 262-264.	Full text publication	2017-12-21	2017	Correspondence should be sent to Mahmood Muazu Dalhat, Nigeria Field Epidemiology and Laboratory Training Program, No. 50, Haile Selassie Street, Asokoro, Abuja, FCT Nigeria	Nigeria Field Epidemiology and Laboratory Training Program	(e-mail: mmdalhat@gmail.com).	0						1	Unchecked	Unchecked	Unchecked	Unchecked		Nigeria	Endemic	Africa	Line lists and clinical records of laboratory confirmed cases in Nigeria - mulitiple sites	47											47	Case series		Retrospective	No	2015-11-22	2016-01-16		Yes	Laboratory-confirmed cases of Lassa fever during the 2015-2016 outbreak in Nigeria		Complete
Centers for Disease Control and Prevention2014			C. f. D. C. and Prevention (2004). "Imported Lassa fever--New Jersey, 2004." MMWR - Morbidity & Mortality Weekly Report 53(38): 894-897.	Full text publication	2004-10-01	2004	Centers for Disease Control and Prevention	Centers for Disease Control, USA	mmwrq@cdc.gov	0						1	Unchecked	Unchecked	Unchecked	Unchecked		United States	Non-endemic	Northern America	A Hospital in Trenton, New Jersey, USA	1											1	Case report(s)		Prospective	No	2004-08-15	2004-08-19	4	No			Complete	2
Chiosi2018			Chiosi, J., et al. (2018). "Clinical outcomes of lassa fever in children compared to adults in Sierra Leone." Journal of Investigative Medicine 66: 580.	Conference abstract	2018-02-23	2018	(Chiosi, Schieffelin) Tulane University, School of Medicine, New Orleans, LA, United States (Shaffer) Tulane University, School of Public Health and Tropical Medicine, New Orleans, LA, United States J. Chiosi, Tulane University, School of Medicine, New Orleans, LA, United States	Tulane University School of Medicine, USA	NA	0						2	Unchecked	Checked	Unchecked	Unchecked	This analysis uses recent data from Sierra Leone to characterise the clinical outcomes of children (1) with Lassa Fever compared to adults (2). Children were defined as age 18 years or less and adults were defined as greater than 18 years.	Sierra Leone	Endemic	Africa	Kenema Government Hospital Lassa Ward in Sierra Leone	124	Sierra Leone	Kenema Government Hospital Lassa Ward in Sierra Leone	Africa	Endemic	186						310	Cohort study		Retrospective		2010-01-15	2016-12-15	Not reported.	No			Complete
Choi2018			Choi, M. J., et al. (2018). "A Case of Lassa Fever Diagnosed at a Community Hospital-Minnesota 2014." Open Forum Infectious Diseases 5(7): ofy131.	Full text publication	2018-07-24	2018	Correspondence: M. Choi, MD, MPH, Viral Special Pathogens Branch, Division of High- Consequence Pathogens and Pathology, Centers for Disease Control and Prevention, 1600 Clifton Rd, NE, Atlanta, GA 30333 MS-A30 (whz2@cdc.gov).	Viral Special Pathogens Branch, Division of High- Consequence Pathogens and Pathology, Centers for Disease Control and Prevention, 1600 Clifton Rd, NE, Atlanta, GA 30333 MS-A30, USA	(whz2@cdc.gov).	0						1	Unchecked	Unchecked	Unchecked	Unchecked		United States	Non-endemic	Northern America	Community hospital in Minnesota.	1											1	Case report(s)		Retrospective	No	2014-03-31	2014-05-21	51	No			Complete	8
Chundusu2015			Chundusu, C. M., et al. (2015). "Lassa fever: A case report." Research Journal of Health Sciences 3(2): 133-138.	Full text publication	2015-04-01	2015	Chundusu C M, Department of Medicine, Jos University Teaching Hospital, P M B 2067, Jos, Nigeria	Department of Medicine, Jos University Teaching Hospital, P M B 2067, Jos, Nigeria	Corresponding author: Dr. C. M. Chundusu. E-mail: calebchundusu@yahoo.com	0						1	Unchecked	Unchecked	Unchecked	Unchecked		Nigeria	Endemic	Africa	Plateau State Specialist Hospital	1											1	Case report(s)		Retrospective	No	2011-01-15	2011-02-15	13	No			Complete	3
Clayton1977			Clayton, A. J. (1977). "Lassa immune serum." Bulletin of the World Health Organization 55(4): 435-439.	Full text publication	1977-01-01	1977	A. J. CLAYTON. Director of Preventive Medicine, Surgeon General's Branch, Department of National Defence, Ottawa, Ontario, Canada.	Department of National Defence, Ottawa, Ontario, Canada.	NA	0						3	Checked	Unchecked	Unchecked	Unchecked	Cases are reported in the USA, Nigeria and Sierra Leone.	United States	Non-endemic	Northern America	Yale Arbovirus Research Unit in New Haven, Connecticut.	1	Sierra Leone	Panguma/Tongo, Sierra Leone	Africa	Endemic	2	Nigeria	Jos, Nigeria Onitsha, Nigeria, Vom, Nigeria	Africa	Endemic	4	7	Case series		Retrospective	No	1969-06-03	1976-02-29	27	Yes	Lassa fever patients who had received Lassa immune serum (LIS) as part of their treatment.	A diagnosis of Marburg virus	Complete	7
Cummins1989			Cummins, D., et al. (1989). "Electrocardiographic abnormalities in patients with Lassa fever." Journal of Tropical Medicine & Hygiene 92(5): 350-355.	Full text publication	1989-10-01	1989	Dr David Cummins, Department of Haematology, Central Middlesex Hospital, Acton Lane, London, NW10 7NS, UK.	Central Middlesex Hospital, Acton Lane, London, NW10 7NS, UK.	Dr David Cummins, Department of Haematology, Central Middlesex Hospital, Acton Lane, London, NW10 7NS, UK.	1	McCormick et al. 1986, Lassa fever. Effective therapy with ribavirin. NEJM.					1	Unchecked	Unchecked	Unchecked	Unchecked		Sierra Leone	Endemic	Africa	Lassa Fever Research Unit (LFRU) of the Sierra Leone Ministry of Health and Centers for Disease Control (CDC)	32											32	Case series		Prospective	No	1988-01-15	1988-03-15		Yes	A case of Lassa fever was defined as an adult (>15 years) with a febrile illness (oral or axiliary temperature ‚â• 38C) and one or more of the following criteria: (1) a ‚â• eightfold rise in anti-Lassa IgG titre (by IFA); (2) an IgG titre ‚â• 256 on admission and a Lassa antigen-specific IgM titre (by IFA) ‚â• 16; and/or (3) virus isolation from serum.		Complete	-99
Cummins1989b			Cummins, D., et al. (1989). "A plasma inhibitor of platelet aggregation in patients with Lassa fever." British Journal of Haematology 72(4): 543-548.	Full text publication	1989-08-01	1989	Correspondence: Dr David Cummins. Senior Registrar, Haematology Department, Central Middlesex Hospital, Acton Lane, London NWlO 7NS.	Central Middlesex Hospital, Acton Lane, London NWlO 7NS.	Correspondence: Dr David Cummins. Senior Registrar, Haematology Department, Central Middlesex Hospital, Acton Lane, London NWlO 7NS.	0						2	Unchecked	Checked	Unchecked	Unchecked	Healthy, non-symptomatic subjects/LF pos./Severe symptomatic LF neg. patients: (12 healthy local subjects (six males, six females, mean age f 1 SD 2 7.1 f 3.1 years) with no history of recent febrile illness or drug ingestion: 16 patients with mild Lassa fever (six males, 10 females, mean age 2 7.1 f 8.4 years): eight patients with poor-prognosis Lassa fever (one male, seven females, mean age 24f…	Sierra Leone	Endemic	Africa	Lassa Fever Research Project (LFRP) of the Sierra Leone Ministry of Health and Centres for Disease Control (CDC), situated at the Nixon Memorial Hospital in Segbwema.	16	Sierra Leone	Lassa Fever Research Project (LFRP) of the Sierra Leone Ministry of Health and Centres for Disease Control (CDC), situated at the Nixon Memorial Hospital in Segbwema.	Africa	Endemic	8						24	Quasi-randomised		Prospective	Yes	1988-01-15	1988-12-15		Yes	A case of Lassa fever was defined as an adult (> 15 years) with an acute febrile illness (oral or axillary temperature ‚â• 38¬∞C) and one or more of the following: (1 ) a ‚â• 8-fold rise in anti-Lassa IgG titre (by IFFA): (2) an IgG titre on admission ‚â• 256 and a Lassa antigen-specific IgM titre (by IFA) ‚â• 16: and/or (3) virus isolation from serum		Complete	-99
Cummins1990			Cummins, D., et al. (1990). "Acute sensorineural deafness in Lassa fever." JAMA 264(16): 2093-2096.	Full text publication	1990-10-24	1990	David Cummins. Department of Hematology, University College and The Middlesex School of Medicine, London, England.	University College and The Middlesex School of Medicine, London, England.	David Cummins. Department of Hematology, University College and The Middlesex School of Medicine, London, England.	0						1	Unchecked	Unchecked	Unchecked	Unchecked		Sierra Leone	Endemic	Africa	The Lassa Fever Research Project is situated at a 160-bed hospital in the rural area of the eastern province of Sierra Leone.	49											49	Cohort study		Prospective	Yes	1987-01-01	1987-04-30	360	Yes	A case of Lassa fever was defined as a patient with a febrile illness and an eightfold or greater rise in anti-Lassa IgG titer (by immunofluorescent assay), an IgG titer on admission of 256 or greater and a Lassa antigen specific IgM titer (by immunofluorescent assay) of 16 or greater, and/or virus isolation from serum. Febrile controls were those people who were considered for a diagnosis of Las…		Complete	-99
Cummins1991			Cummins, D., et al. (1991). "Exchange transfusion of a patient with fulminant Lassa fever." Postgraduate Medical Journal 67(784): 193-194.	Full text publication	1991-02-01	1991	D. Cummins, M.D., M.R.C.P., M.R.C.Path., Department of Haematology, Middlesex Hospital, London WI, UK.	Department of Haematology, Middlesex Hospital, London WI, UK.	D. Cummins, M.D., M.R.C.P., M.R.C.Path., Department of Haematology, Middlesex Hospital, London WI, UK.	0						1	Unchecked	Unchecked	Unchecked	Unchecked		Sierra Leone	Endemic	Africa	"A hospital in eastern Sierra Leone".	1											1	Case report(s)		Retrospective	No	1990-01-15	1990-01-31	14	No			Complete	14
Cummins1992			Cummins, D., et al. (1992). "Lassa fever encephalopathy: clinical and laboratory findings." Journal of Tropical Medicine & Hygiene 95(3): 197-201.	Full text publication	1992-06-01	1992	Dr David Cummins, Department of Haematology, Edgaware General Hospital, Edgaware, Middlesex HA8 0AD, UK.	Edgaware General Hospital, Edgaware, Middlesex HA8 0AD, UK.	Dr David Cummins, Department of Haematology, Edgaware General Hospital, Edgaware, Middlesex HA8 0AD, UK.	0						1	Unchecked	Unchecked	Unchecked	Unchecked		Sierra Leone	Endemic	Africa	At the Lassa fever research project at Sierra Leone Ministry of Health and Centers for Disease Control in West Africa.	9											9	Case series		Retrospective	No	1992-01-15	1992-03-15		Yes	Patients who developed clinical encephalopathy during the course of Lassa fever.		Complete	5
Dahmane2014			Dahmane, A., et al. (2014). "Constraints in the diagnosis and treatment of Lassa Fever and the effect on mortality in hospitalized children and women with obstetric conditions in a rural district hospital in Sierra Leone." Transactions of the Royal Society of Tropical Medicine and Hygiene 108(3): 126-132.	Full text publication	2014-03-15	2014	Corresponding author: Present address: Medecins Sans Frontieres, Brussels Operational Center, Medical Department (Operational Research), 68 Rue de Gasperich, L-1617, Luxembourg; Tel: +352 322515; Fax: +352 335133;	Medecins Sans Frontieres, Brussels Operational Center, Luxembourg	E-mail: amine.dahmane@hotmail.com	0						1	Unchecked	Unchecked	Unchecked	Unchecked		Sierra Leone	Endemic	Africa	Medecins Sans Frontieres Gondama Referral Hospital, Bo district, in rural Sierra Leone.	84											84	Cross-sectional study		Retrospective	No	2011-04-01	2012-02-29		Yes	Patients with suspected or confirmed LF. Confirmed case definition used: A patient with fever => 38 C not responding to effective anti-malarial and broad spectrum antibiotics within 48 h if artemisinin is used or 72 h if quinine is used, with no obvious localizing signs of infection and at least two major, or one major and at least two minor criteria. This patient must either be living in, or hav…		Complete	2
Dongo2013			Dongo, A. E., et al. (2013). "Lassa fever presenting as acute abdomen: a case series." Virology Journal 10: 7.	Full text publication	2013-04-19	2013	Andrew E Dongo. Department of Surgery, Irrua Specialist Teaching Hospital, PMB 08, Irrua, Edo State, Nigeria	Department of Surgery, Irrua Specialist Teaching Hospital, Irrua, Edo State, Nigeria	Correspondence: aedongo@yahoo.co.uk	0						1	Unchecked	Unchecked	Unchecked	Unchecked		Nigeria	Endemic	Africa	Irrua Specialist Teaching Hospital, Irrua, Nigeria	7											7	Case series		Retrospective	No	2009-01-15	2012-12-15		Yes	operative intervention for suspected appendicitis, perforated typhoid ileitis, intussuception and ruptured ectopic pregnancy after routine investigations. All were post-operatively confirmed as Lassa fever cases.		Complete	1
Dzotsi2012			Dzotsi, E. K., et al. (2012). "The first cases of Lassa fever in Ghana." Ghana Medical Journal 46(3): 166-170.	Full text publication	2012-09-15	2012	Dr. Sally-Ann Ohene. World Health Organization Ghana Country Office, P. O Box MB 142,Accra, Ghana	World Health Organization Ghana Country Office, P. O Box MB 142,Accra, Ghana	E-mail address: salohene@yahoo.com	0						1	Unchecked	Unchecked	Unchecked	Unchecked		Ghana	Endemic	Africa	These first two cases were from Manso-Nkwanta in Amansie West District of Ashanti Region.	2											2	Case series		Retrospective	No	2011-10-12	2011-12-14	1	Yes	Confirmed Lassa fever virus positive by RT-PCR test (Demby et al).		Complete	1
Edington1972			Edington, G. M. and H. A. White (1972). "The pathology of Lassa fever." Transactions of the Royal Society of Tropical Medicine and Hygiene 66(3): 381-389.	Full text publication	1972-04-11	1972	G. M. EDINGTON. Department of Pathology, University of Ibadan, Nigeria H. A. WHITE. Evangel Hospital, Sudan Interior Mission, Jos, Nigeria	Department of Pathology, University of Ibadan, Nigeria	NA	1	Leifer et al, 1970.					1	Unchecked	Unchecked	Unchecked	Unchecked		Nigeria	Endemic	Africa	Evangel Hospital, Jos, Nigeria	2											2	Case series		Retrospective	No	1970-01-17	1970-01-29	10	Yes	Lassa virus isolation from serum or peritoneal, pleural and pericardial fluid.		Complete	2
Edo2014			Edo, A. E., et al. (2014). "Hyperglycemic crisis precipitated by Lassa fever in a patient with previously undiagnosed type 2 diabetes mellitus." Nigerian Journal of Clinical Practice 17(5): 658-661.	Full text publication	2014-09-23	2014	Dr. Andrew E. Edo, Department of Medicine, University of Benin Teaching Hospital, PMB 1111, Benin City, Edo State, Nigeria.	Department of Medicine, University of Benin Teaching Hospital, PMB 1111, Benin City, Edo State, Nigeria.	E‚Äëmail: osayumen@yahoo.com	0						1	Unchecked	Unchecked	Unchecked	Unchecked		Nigeria	Endemic	Africa	Benin city, Edo State, Nigeria	1											1	Case report(s)		Retrospective	No	2012-01-02	2012-01-09	7	No			Complete	7
Ehichioya2010			Ehichioya, D., et al. (2010). "A retrospective laboratory analysis of clinically diagnosed Lassa fever cases in a tertiary hospital in Nigeria." International Journal of Infectious Diseases 14: e209-e210.	Conference abstract	2010-03-15	2010	D. Ehichioya. University of Lagos, Lagos, Nigeria	University of Lagos, Lagos, Nigeria	NA	0						1	Unchecked	Unchecked	Unchecked	Unchecked		Nigeria	Endemic	Africa	Irrua Specialist Teaching Hospital, Nigeria.	62											62	Cross-sectional study		Retrospective	Yes	2008-01-15	2009-12-15		Yes	In- and out patients with clinically diagnosed Lassa fever.		Complete	-99
Ehichioya2012			Ehichioya, D. U., et al. (2012). "Hospital-based surveillance for Lassa fever in Edo State, Nigeria, 2005-2008." Tropical Medicine & International Health 17(8): 1001-1004.	Full text publication	2012-08-15	2012	Corresponding Author Stephan Gunther, Department of Virology, Bernhard-Nocht-Institute for Tropical Medicine, Bernhard- Nocht-Str. 74, 20359 Hamburg, Germany. Tel.: +49 40 42818 930; Fax: +49 40 42818 931	Department of Virology, Bernhard-Nocht-Institute for Tropical Medicine, Bernhard- Nocht-Str. 74, 20359 Hamburg, Germany	E-mail: guenther@bni.uni-hamburg.de	0						1	Unchecked	Unchecked	Unchecked	Unchecked		Nigeria	Endemic	Africa	Different hospitals in Edo State, Nigeria: - Irrua Specialist Teaching Hospital (ISTH), Irrua,	25											25	Cohort study		Retrospective	No	2005-11-15	2008-02-29		Yes	Cohort 1: Suspicion of Clinical Lassa fever diagnosis - Lassa fever was suspected in a febrile patient if malaria or bacterial infection were rendered unlikely by laboratory investigation or if fever persisted despite antimalarial and antibiotic treatment. In addition, known signsof Lassa fever were considered (McCormick 1987).		Complete	-99
Emond1982			Emond, R. T., et al. (1982). "A case of Lassa fever: clinical and virological findings." British Medical Journal Clinical Research Ed. 285(6347): 1001-1002.	Full text publication	1982-10-09	1982	R T D EMOND. Department of Infectious Diseases, Royal Free Hospital, Coppetts Wood Hospital, London N10	Department of Infectious Diseases, Royal Free Hospital, Coppetts Wood Hospital, London, UK.	NA	2	Cooper, C. B., et al. (1982). "A case of Lassa fever: Experience at St Thomas's hospital." British Medical Journal 285(6347): 1003-1005.	Lloyd (1989)				1	Unchecked	Unchecked	Unchecked	Unchecked		UK	Non-endemic	Northern Europe	Coppetts Wood Hospital, London.	1											1	Case report(s)		Retrospective	No	1981-12-28	1981-03-27	76	Yes	Patient with confirmed LF.		Complete	8
Emond1984			Emond, R. T., et al. (1984). "Managing Lassa fever." Lancet 2(8408): 926.	Other	1984-10-20	1984	R. T. D. EMOND. Infectious Disease Department, Royal Free Hospital, Coppetts Wood Hospital, London N10 1JN	nfectious Disease Department, Royal Free Hospital, Coppetts Wood Hospital, London, UK	NA	0						1	Unchecked	Unchecked	Unchecked	Unchecked		UK	Non-endemic	Northern Europe	Coppetts Wood Hospital, London, UK.	1											1	Case report(s)		Retrospective	No	1984-01-15	1984-02-15	16	Yes	Patient with confirmed LF		Complete	6
Fisher-Hoch1985			Fisher-Hoch, S. P., et al. (1985). "Safe intensive-care management of a severe case of Lassa fever with simple barrier nursing techniques." Lancet 2(8466): 1227-1229.	Full text publication	1985-11-30	1985	Viral Zoonoses Laboratory, Central Public Health Laboratory, London NW9 5HT, UK; Nixon Memorial Hospital, Segbwema, Sierra Leone; Special Pathogens Branch, Division of Viral Diseases, Center for Infectious Diseases, Centers for Disease Control, Atlanta, GA 30333, USA No link between the institutions and the specific authors was provided.	Central Public Health Laboratory, London, UK	"Correspondence should be addressed to S. P. F-H." No further information provided.	0						1	Unchecked	Unchecked	Unchecked	Unchecked		Sierra Leone	Endemic	Africa	Hospital A (worked at) and Hospital B referral centre in Sierra Leone. Evacuated to St. Thomas, London, UK, , 26 days after the onset of symptoms.	1											1	Case report(s)		Prospective	No	1985-02-01	1985-05-31	90	No			Complete	7
Fisher-Hoch1988			Fisher-Hoch, S., et al. (1988). "Hematologic dysfunction in Lassa fever." Journal of Medical Virology 26(2): 127-135.	Full text publication	1988-10-01	1988	Dr. Susan P. Fisher-Hoch, Centers for Disease Control, 1600 Clifton Road, G-14, Atlanta, GA 30333.	Centers for Disease Control, USA	Dr. Susan P. Fisher-Hoch, Centers for Disease Control, 1600 Clifton Road, G-14, Atlanta, GA 30333.	4	McCormick JB, King U, Webb PA, Johnson KM, O'Sullivan R, Smith ES, Trippel S, Tong TC (1978a): A case-control study of the clinical diagnosis and course of Lassa Fever. Journal of Infectious Disease 155445-455.	McCormick JB, King U, Webb PA, Scribner CL, Craven RB, Johnson KM, Elliott LH, Williams B (1986a): Lassa Fever: Effective therapy with ribavirin. New England Journal of Medicine 314:	McCormick JB, Walker DH, King U, Webb PA, Elliot LH, Whitfield SG, Johnson KM (1986b): Lassa virus hepatitis: A study of fatal Lassa fever in humans. American Journal of Tropical Medicine and Hygiene 35:401-407.	McCormick JB, Webb PA, Krebs JW, Johnson KM, Smith ES (1987b): A prospective study of the epidemiology and ecology of Lassa Fever. Journal of Infectious Diseases 155:437-444.		1	Unchecked	Checked	Unchecked	Unchecked		Sierra Leone	Endemic	Africa	A Hosptial in Eastern Sierra Leone	32											32	Case-control study		Prospective	No	1985-01-15	1985-04-30		Yes	Patients admitted with a clinical diagnosis of suspected Lassa fever.		Complete
Fisher-Hoch1992			Fisher-Hoch, S. P., et al. (1992). "Unexpected adverse reactions during a clinical trial in rural west Africa." Antiviral Research 19(2): 139-147.	Full text publication	1992-08-01	1992	Correspondence to: S. Fisher-Hoch, Mycotic Diseases Branch, Division of Bacterial and Mycotic Diseases, Centers for Disease Control, Atlanta, GA 30333, USA. Fax: (1) (404) 639-3970.	Center for Disease Control, USA	S. Fisher-Hoch, Mycotic Diseases Branch, Division of Bacterial and Mycotic Diseases, Centers for Disease Control, Atlanta, GA 30333, USA. Fax: (1) (404) 639-3970.	0						1	Unchecked	Unchecked	Unchecked	Unchecked		Sierra Leone	Endemic	Africa	Lassa Fever Research Project ward, Nixon Hospital, Sebgwema, Sierra Leone	90											90	Cross-sectional study		Retrospective	No	1990-06-01	1991-03-31		Yes	Patients admitted to the Lassa Fever ward, with signs and symptoms compatible with a diagnosis of Lassa fever		Complete	-99
Fisher-Hoch1995			Fisher-Hoch, S. P., et al. (1995). "Review of cases of nosocomial Lassa fever in Nigeria: the high price of poor medical practice." BMJ 311(7009): 857-859.	Full text publication	1995-09-30	1995	Correspondence to: Dr S P Fisher-Hoch, Aga Khan University Medical School, PO Box 3500, Stadium Road, Karachi 74800, Pakistan.	Center for Disease Control, USA	jbm@halycon.com	0						1	Unchecked	Unchecked	Unchecked	Unchecked		Nigeria	Endemic	Africa	Two hospitals in Imo State, south-central, Nigeria	34											34	Cohort study		Retrospective	No	1989-01-01	1989-03-31		Yes	Presumptive Lassa fever was defined by history of prolonged fever (more than five days), sore throat, proteinuria, oedema, bleeding or convulsions, and lack of response to antimicrobial and antimalarial agents.		Complete
Fleischer2000			Fleischer, K., et al. (2000). "[Lassa fever]." Med Klin (Munich) 95(6): 340-345.	Full text publication	2000-10-08	2000	Prof. Dr. Klaus Fleischer, Abteilung f√ºr Tropenmedizin, Missions√§rztliche Klinik, Salvatorstra√üe 7, D-97074 W√ºrzburg, Telefon (+49/931) 791-2821, Fax -2826	Abteilung f√ºr Tropenmedizin, Germany	missio-tropmed@mail.uni-wuerzburg.de	0						1	Unchecked	Unchecked	Unchecked	Unchecked		Germany	Non-endemic	Western Europe	One local Hospital and the Department of Tropical Medicine in W√ºrzburg	1											1	Case report(s)		Prospective	No	2000-01-07	2000-01-15	14	Yes	Laboratory confirmed Lassa fever.		Complete	5
Frame1970			Frame, J. D., et al. (1970). "Lassa fever, a new virus disease of man from West Africa. I. Clinical description and pathological findings." American Journal of Tropical Medicine & Hygiene 19(4): 670-676.	Full text publication	1970-07-01	1970	Dr. John Frame, Division of Tropical Medicine, School of Public Health and Administrative Medicine, 630 West 168th Street, New York, N.Y. 10032.	School of Public Health and Administrative Medicine, USA	Dr. John Frame, Division of Tropical Medicine, School of Public Health and Administrative Medicine, 630 West 168th Street, New York, N.Y. 10032.	4	Leifer E, Gocke DJ, Bourne H. Lassa fever, a new virus disease of man from West Africa. II. Report of a Laboratory-Acquired Infection Treated with Plasma from a Person Recently Recovered from the Disease. The American journal of tropical medicine and hygiene. 1970 Jul 1;19(4):677-9.	Buckley SM, Casals J. Lassa fever, a new virus disease of man from West Africa. III. Isolation and Characterization of the Virus. The American journal of tropical medicine and hygiene. 1970 Jul 1;19(4):680-91.	Speir RW, Wood O, Liebhaber H, Buckley SM. Lassa Fever, a New Virus Disease of Man from West Africa. IV. Electron Microscopy of Vero Cell Cultures Infected with Lassa Virus. The American journal of tropical medicine and hygiene. 1970 Jul 1;19(4):692-4.	Hamer, J. L. (1974). "Hoosiers abroad--report of a case of Lassa fever." Journal of the Indiana State Medical Association 67(7): 659-660.		1	Unchecked	Unchecked	Unchecked	Unchecked		Nigeria	Endemic	Africa	Bingham Memorial Hospital, Jos, Nigeria.	3											3	Case series				1969-01-12	1969-05-29	-99	No			Complete
Frame1984			Frame, J. D., et al. (1984). "The use of Lassa fever convalescent plasma in Nigeria." Transactions of the Royal Society of Tropical Medicine & Hygiene 78(3): 319-324.	Full text publication	1984-01-15	1984	JOHN D. FRAME. Division of Tropical Medicine, Columbia University, School of Public Health, 630 West 168th Street, New York, N. Y. 10032, USA	Division of Tropical Medicine, Columbia University, School of Public Health, USA	NA	1	Grundy, D. J., et al. (1980). "Isolated case of Lassa fever in Zaria, Northern Nigeria." Lancet 2(8195): 649-650.					1	Unchecked	Unchecked	Unchecked	Unchecked		Nigeria	Endemic	Africa	Evangel Hospital, and the Vom Christian Hospital, both on the Jos plateau, Nigeria	58											58	Cohort study		Retrospective	No	1970-01-01	1982-02-12	-99	Yes	Patients with LF. Determined by (a) virus isolation (b) risingLassa virus antibodies (LVA) titres by Complement fixation (CF) or Indirect fluorescent antibody technique (IFAT), (c) LVA titres of I:64 or higher by CF, or 1:128 or higher by IFAT, in a person with febrile illness. Probable Lassa fever-characterized by a clinical history compatible with LF and the presence of LVA antibodies as determ…		Complete	-99
Frame1989			Frame, J. D. (1989). "Clinical features of Lassa fever in Liberia." Reviews of Infectious Diseases 11 Suppl 4: S783-789.	Full text publication	1989-05-01	1989	John Frame. Tropical Medicine, School of Public Health, College of Physicians and Surgeons, University, New York,	Division of Tropical Medicine, School of Public Health, College of Physicians and Surgeons, Columbia University, USA	Division of Tropical Medicine, School of Public Health, College of Physicians and Surgeons, Columbia University, 630 West 168th Street, New York, New York 10032, USA	2	Monson, M. H., et al. (1987). "Pediatric Lassa fever: a review of 33 Liberian cases." American Journal of Tropical Medicine & Hygiene 36(2): 408-415.	Monson, M. H., et al. (1984). "Endemic Lassa fever in Liberia. I. Clinical and epidemiological aspects at Curran Lutheran Hospital, Zorzor, Liberia." Transactions of the Royal Society of Tropical Medicine & Hygiene 78(4): 549-553.				1	Unchecked	Unchecked	Unchecked	Unchecked		Liberia	Endemic	Africa	Curran Lutheran Hospital in Zorzor, Liberia	246											246	Cohort study		Retrospective	No	1980-07-01	1986-04-30		Yes	Confirmed, probable or presumptive lassa fever infection.		Complete
Getso2014			Getso, K. I., et al. (2014). "Lassa fever outbreak involving healthcare workers in Taraba State, Nigeria, March 2012." International Journal of Infectious Diseases 21: 216-216.	Conference abstract	2014-04-04	2014	K.I. Getso. Nigeria Field Epidemiology and Laboratory Training Programme, Asokoro, Nigeria.	Taraba State, Nigeria	NA	0						1	Unchecked	Unchecked	Unchecked	Unchecked		Nigeria	Endemic	Africa	Taraba State, Nigeria	35											35	Case series		Retrospective	No	2012-03-01	2012-03-31		Yes	A suspected case was defined as "any person with severe febrile illness not responsive to the usual causes of fever in the area with or without sore-throat and at least one of the following: bloody stools, vomiting blood, bleeding into the skin and unexplained bleeding from the nose, vagina or eyes".		Complete	-99
Gilles1976			Gilles, H. M. and J. C. Kent (1976). "Lassa fever: retrospective diagnosis of two patients seen in Great Britain in 1971." British Medical Journal 2(6045): 1173.	Full text publication	1976-11-13	1976	H M GILLES. Liverpool School of Tropical Medicine, Liverpool L3 5QA	Liverpool School of Tropical Medicine, Liverpool, UK	NA	0						1	Unchecked	Unchecked	Unchecked	Unchecked		UK	Non-endemic	Northern Europe	Liverpool School of Tropical Medicine, Liverpool, UK	2											2	Case series		Retrospective	No	1971-06-10	1971-10-04	43	Yes	Confirmed LF patients.		Complete	-99
Grahn2016			Grahn, A., et al. (2016). "Imported Case of Lassa Fever in Sweden With Encephalopathy and Sensorineural Hearing Deficit." Open Forum Infectious Diseases 3(4): ofw198.	Full text publication	2016-12-16	2016	Correspondence: A. Grahn, MD, PhD, Department of Infectious Medicine, Sahlgrenska University Hospital, √ñstra, Diagnosv√§gen 21, 416 85 G√∂teborg, Sweden (anna.m.grahn@vgregion.se).	Department of Infectious Medicine, Sahlgrenska University Hospital, Sweden	anna.m.grahn@vgregion.se	0						1	Unchecked	Unchecked	Unchecked	Unchecked		Sweden	Non-endemic	Northern Europe	Sahlgrenska University Hospital in Gothenburg and the Department of Infectious Diseases in Link√∂ping, Sweden	1											1	Case report(s)		Prospective	No	2016-03-17	2016-06-27	101	No			Complete	10
Grove2011			Grove, J. N., et al. (2011). "Capacity building permitting comprehensive monitoring of a severe case of Lassa hemorrhagic fever in Sierra Leone with a positive outcome: Case Report." Virology Journal 8.	Full text publication	2011-06-15	2011	Robert F Garry. Tulane University Department of Microbiology and Immunology, New Orleans, LA, USA	Tulane University Department of Microbiology and Immunology, New Orleans, LA, USA	Correspondence: rfgarry@tulane.edu	0						1	Unchecked	Unchecked	Unchecked	Unchecked		Sierra Leone	Endemic	Africa	Kenema Government Hospital Lassa fever Ward, Kenema District, Sierra Loene	1											1	Case report(s)		Prospective	No	2010-09-02	2010-12-19	108	No			Complete	4
Grundy1980			Grundy, D. J., et al. (1980). "Isolated case of Lassa fever in Zaria, Northern Nigeria." Lancet 2(8195): 649-650.	Other	1980-09-20	1980	DAVID J. GRUNDY. Stoke Mandeville Hospital, Aylesbury.	Stoke Mandeville Hospital, UK	NA	0						1	Unchecked	Unchecked	Unchecked	Unchecked		Nigeria	Endemic	Africa	Wusasa Hospital, Zaria, Kaduna State in Northern Nigeria.	1											1	Case report(s)		Prospective	No	1977-09-01	1977-09-19	1005	No			Complete	10
Gunther2001			Gunther, S., et al. (2001). "Lassa fever encephalopathy: Lassa virus in cerebrospinal fluid but not in serum." Journal of Infectious Diseases 184(3): 345-349.	Full text publication	2001-07-03	2001	Reprints or correspondence: Dr. Stephan Gunther, Bernhard-Nocht-Institut fur Tropenmedizin, Bernhard-Nocht-Str. 74, D-20359 Hamburg, Germany.	Bernhard-Nocht-Institut fur Tropenmedizin, Germany	guenther@bni.uni-hamburg.de	0						1	Unchecked	Unchecked	Unchecked	Unchecked		Nigeria	Endemic	Africa	Life Camp Clinic, Abuja, Nigeria, later transferred to Dr.-Horst-Schmidt-Kliniken in Wiesbaden, Germany	1											1	Case report(s)		Prospective	No	2000-03-21	2000-04-01	11	No			Complete	14
Hirabayashi1988			Hirabayashi, Y., et al. (1988). "An imported case of Lassa fever with late appearance of polyserositis." Journal of Infectious Diseases 158(4): 872-875.	Full text publication	1988-10-10	1988	Dr. Yoshihiro Hirabayashi, Department of Infectious Diseases, Institute of Med- ical Science, University of Tokyo, 4-6-1 Shirokanedai, Minato- ku, Tokyo 108, Japan.	Department of Infectious Diseases, Institute of Medical Science, University of Tokyo, Japan	NA	0						1	Unchecked	Unchecked	Unchecked	Unchecked		Japan	Non-endemic	Asia	Japan, hospital not mentioned	1											1	Case report(s)		Prospective	No	1987-03-23	1987-11-24	246	No			Complete	7
Holmes1990			Holmes, G. P., et al. (1990). "Lassa fever in the United States. Investigation of a case and new guidelines for management." New England Journal of Medicine 323(16): 1120-1123.	Full text publication	1990-10-18	1990	Address reprint requests to Dr. Holmes at the Special Pathogens Branch, Division of Viral and Rickettsial Diseases, Bldg. 15-SB611, MS G-14, Center for Infectious Diseases, Centers for Disease Control, 1600 Clifton Rd., N.E., Atlanta, GA 30333.	Center for Disease Prevention, USA	Dr. Holmes at the Special Pathogens Branch, Division of Viral and Rickettsial Diseases, Bldg. 15-SB611, MS G-14, Center for Infectious Diseases, Centers for Disease Control, 1600 Clifton Rd., N.E., Atlanta, GA 30333.	0						1	Unchecked	Unchecked	Unchecked	Unchecked		United States	Non-endemic	Northern America	Clinics and Hosptial in Du Page County, Illinois, USA	1											1	Case report(s)		Prospective	No	1989-02-04	1989-02-16	12	No			Complete	1
Ibekwe2011			Ibekwe, T. S., et al. (2011). "Early-onset sensorineural hearing loss in Lassa fever." European Archives of Oto-Rhino-Laryngology 268(2): 197-201.	Full text publication	2010-09-01	2010	Titus Ibekwe. Lassa Fever Research and Diagnostic Centre, Irrua Specialist Teaching Hospital, Irrua, Nigeria. i	Lassa Fever Research and Diagnostic Centre, Irrua Specialist Teaching Hospital, Nigeria.	ibekwets@yahoo.com	0						1	Unchecked	Unchecked	Unchecked	Unchecked		Nigeria	Endemic	Africa	Irrua Specialist Teaching Hospital, Irrua, Edo State in the southern part of Nigeria.	37											37	Case-control study		Prospective	No	2007-07-15	2009-04-15	21	Yes	Cases: Patients with clinical features of Lassa fever and the detection of IgM antibodies and/or positive Lassa virus-specific reverse transcriptase-polymerase chain reaction; Controls: Patients with other acute febrile illnesses.	The patients with history of SNHL before LF infection or onset after 21days of active disease were excluded and cases of conductive hearing losses were ruled out of the study.	Complete
Ikerionwu1978			Ikerionwu, S. E., et al. (1978). "Lassa fever - An autopsy report from the Eastern part of Nigeria." Journal of Tropical Medicine and Hygiene 81(7): 134-136.	Full text publication	1978-07-15	1978	Ikerionwu, S. E	University of Nigeria Teaching Hospital, Nigeria	NA	0						1	Unchecked	Unchecked	Unchecked	Unchecked		Nigeria	Endemic	Africa	St. Charles Borromeo Hospital in Onitsha, Nigeria	1											1	Case report(s)		Prospective	No	1974-02-10	1974-02-20	10	No			Complete	1
Inegbenebor2010			Inegbenebor, U., et al. (2010). "Prevention of lassa Fever in Nigeria." Trans R Soc Trop Med Hyg 104(1): 51-54.	Full text publication	2009-08-29	2009	Department of Physiology, Faculty of Basic Medical Sciences, College of Medicine, Ambrose Ali University, Ekpoma, Nigeria	Faculty of Basic Medical Sciences, College of Medicine, Ambrose Ali University, Ekpoma, Nigeria		0						1	Unchecked	Unchecked	Unchecked	Unchecked		Nigeria	Endemic	Africa	Irrua Specialist Teaching Hospital, Edo State, Nigeria	67											67	Cohort study		Retrospective	No	2007-01-01	2007-12-31		No			Complete	-99
Iroezindu2015			Iroezindu, M. O., et al. (2015). "Lessons learnt from the management of a case of Lassa fever and follow-up of nosocomial primary contacts in Nigeria during Ebola virus disease outbreak in West Africa." Tropical Medicine & International Health 20(11): 1424-1430.	Full text publication	2015-11-15	2015	Michael O. Iroezindu, Department of Medicine, University of Nigeria Teaching Hospital, Ituku/Ozalla, Enugu, Nigeria.	Department of Medicine, University of Nigeria Teaching Hospital, Nigeria	Tel.: +234 7031376345; E-mail: mikezindu@yahoo.com	0						1	Unchecked	Unchecked	Unchecked	Unchecked		Nigeria	Endemic	Africa	University of Nigeria Teaching Hospital, Ituku/Ozalla in Enugu State, south-east Nigeria	1											1	Cohort study		Prospective	No	2014-10-09	2014-10-13	4	No			Complete	10
Johnson1987			Johnson, K. M., et al. (1987). "Clinical virology of Lassa fever in hospitalized patients." Journal of Infectious Diseases 155(3): 456-464.	Full text publication	1987-03-15	1987	Dr. Joseph B. McCormick, Chief, Special Pathogens Branch, Division of Viral Diseases, Center for Infectious Diseases, Centers for Disease Control, 1600 Clifton Road NE, Atlanta, Georgia	Centers for Disease Control, USA	NA	2	McCormick, J. B., et al. (1987). "A case-control study of the clinical diagnosis and course of Lassa fever." Journal of Infectious Diseases 155(3): 445-455.	McCormick, J. B., et al. (1986). "Lassa fever. Effective therapy with ribavirin." New England Journal of Medicine 314(1): 20-26				1	Unchecked	Unchecked	Unchecked	Unchecked		Sierra Leone	Endemic	Africa	Two hospitals in eastern Sierra Leone	137											137	Cohort study		Retrospective	No	1977-01-15	1980-01-15		Yes	Adults with a febrile illness who were admitted to the medical wards of the study hospitals.		Complete	1
Keane1977			Keane, E. and H. M. Gilles (1977). "Lassa fever in Panguma Hospital, Sierra Leone, 1973-6." British Medical Journal 1(6073): 1399-1402.	Full text publication	1977-05-28	1977	E KEANE. Panguma Catholic Hospital, Panguma, Sierra Leone.		NA	0						1	Unchecked	Unchecked	Unchecked	Unchecked		Sierra Leone	Endemic	Africa	Panguma Hospital, Eastern part of Sierra Leone	156											156	Cross-sectional study		Retrospective	No	1973-01-15	1976-03-15	-99	No			Complete
Kitching2009			Kitching, A., et al. (2009). "A fatal case of Lassa fever in London, January 2009.[Erratum appears in Euro Surveill. 2009;14(11):pii/19155]." Euro Surveillance: Bulletin Europeen sur les Maladies Transmissibles = European Communicable Disease Bulletin 14(6): 12.	Full text publication	2009-02-12	2009	A Kitching. European Programme for Intervention Epidemiology Training, European Centre for Disease Prevention and Control, Stockholm	European Centre for Disease Prevention and Control, Sweden and the Health Protection Agency, London Region Epidemiology Unit, London, United Kingdom	Aileen.Kitching@hpa.org.uk	0						1	Unchecked	Unchecked	Unchecked	Unchecked		UK	Non-endemic	Western Europe	Homerton University Hospital, University College Hospital; UK	1											1	Case report(s)		Retrospective	No	2009-01-08	2009-01-29	21	Yes	Laboratory confirmed Lassa fever.		Complete	3
Knobloch1980			Knobloch, J., et al. (1980). "Clinical observations in 42 patients with Lassa fever." Tropenmedizin und Parasitologie 31(4): 389-398.	Full text publication	1980-12-01	1980	J Knobloch. Bernhard-Nocht-Institut fur Schiffs- und Tropenkrankheiten, Hamburg, Klinische Abteilung und Abteilung fur Pathologie.	Bernhard-Nocht-Institut fur Schiffs- und Tropenkrankheiten, Hamburg, Klinische Abteilung und Abteilung fur Pathologie, Germany	NA	0						2	Checked	Unchecked	Unchecked	Unchecked	Cohort I: Lassa fever confirmed patients admitted at the Panguma Catholic Hospital Cohort II: Lassa fever confirmed patients admitted at the Swedish Free Pentecostal Mission Clinic, the Tellewoyan Memorial Hospital, the Curran Lutheran Hospital	Sierra Leone	Endemic	Africa	Panguma Catholic Hospital, Eastern province Sierra Leone	23	Liberia	Swedish Free Pentecostal Mission Clinic in Foya, the Tellewoyan Memorial Hospital in Voinjama, the Curran Lutheran Hospital in Zorzor and the Bong Mine Hospital in Bong Town; all in Liberia	Africa	Endemic	19						42	Cohort study		Prospective	No	1978-07-15	1979-04-15	33	Yes	Patients with confirmed Lassa fever admitted at the different hospitals		Complete	2
Kulkarni2018			Kulkarni, P. A., et al. (2018). "Case Report: Imported Case of Lassa Fever-New Jersey, May 2015." American Journal of Tropical Medicine & Hygiene 30(4): 30.	Full text publication	2018-08-01	2018	Address correspondence to Prathit A. Kulkarni, Infectious Diseases Section, Department of Medicine, Baylor College of Medicine, One Baylor Plaza, MS: BCM-285, Room 672E, Houston, TX 77030. E-mail: pakulkar@bcm.edu	Communicable Disease Service, New Jersey Department of Health, USA	E-mail: pakulkar@bcm.edu	0						1	Unchecked	Unchecked	Unchecked	Unchecked		United States	Non-endemic	Northern America	A New Jersey hospital	1											1	Case report(s)		Retrospective	No	2015-05-15	2015-05-23	5	Yes	Laboratory confirmed Lassa fever.		Complete	3
Kyei2015			Kyei, N. N., et al. (2015). "Imported Lassa fever: a report of 2 cases in Ghana." BMC Infectious Diseases 15: 217.	Full text publication	2015-05-29	2015	Nicholas N.A. Kyei. 37 Military Hospital, Neghelli Barracks, Accra, Ghana	37 Military Hospital, Neghelli Barracks, Accra, Ghana	Correspondence: ninaky05@gmail.com	0						1	Unchecked	Unchecked	Unchecked	Unchecked		Ghana	Non-endemic	Africa	UN Level 1 hospital, UN level II hospital on in Liberia and then referred to 37 Military Hospital in Accra	2											2	Case series		Prospective	No	2013-05-15	2013-06-17	22	No			Complete	-99
Lehman2017			Lehman, C., et al., 2017. Control measures following a case of imported Lassa fever from Togo, North Rhine Westphalia, Germany, 2016. Euro Surveill. 22, (39). . https://doi.org/10.2807/1560-7917. ES.2017.22.39.17-00088	Full text publication	2017-09-28	2017		German Center for Infection Research (DZIF), Bonn-Cologne, Germany	Clara Lehmann: clara.lehmann@uk-koeln.de	0						1	Unchecked	Unchecked	Unchecked	Unchecked		Germany	Non-endemic	Northern Europe	Original infection and treatment in Togo Patient then transported to University Hospital of Cologne, Cologne, Germany	1											1	Case report(s)		Retrospective	No	2016-02-11	2016-03-16	4	Yes	Laboratory confirmed Lassa fever.		Complete	11
Leifer1970			Leifer, E., et al. (1970). "Lassa fever, a new virus disease of man from West Africa. II. Report of a laboratory-acquired infection treated with plasma from a person recently recovered from the disease." American Journal of Tropical Medicine & Hygiene 19(4): 677-679.	Full text publication	1970-07-01	1970	EDGAR LEIFER. Department of Medicine, Columbia University College of Physicians and Surgeons, and The Presbyterian Hospital, New York, New York 10032	Department of Medicine, Columbia University College of Physicians and Surgeons, USA	NA	3	Frame, J. D., et al. (1970). "Lassa fever, a new virus disease of man from West Africa. I. Clinical description and pathological findings." American Journal of Tropical Medicine & Hygiene 19(4): 670-676.	Buckley SM, Casals J. Lassa fever, a new virus disease of man from West Africa. III. Isolation and Characterization of the Virus. The American journal of tropical medicine and hygiene. 1970 Jul 1;19(4):680-91.	Speir RW, Wood O, Liebhaber H, Buckley SM. Lassa Fever, a New Virus Disease of Man from West Africa. IV. Electron Microscopy of Vero Cell Cultures Infected with Lassa Virus. The American journal of tropical medicine and hygiene. 1970 Jul 1;19(4):692-4.			1	Unchecked	Unchecked	Unchecked	Unchecked		United States	Non-endemic	Northern America	The Presbyterian Hospital, New York, USA	1											1	Case report(s)		Prospective	No	1969-06-09	1969-07-09	120	No			Complete	6
Li2016			Li, W. G., et al. (2016). "The etiology of Ebola virus disease-like illnesses in Ebola virus-negative patients from Sierra Leone." Oncotarget 7(19): 27910-27915.	Full text publication	2016-04-09	2016	Hui-Juan Duan and Xue-Zhang Duan	302 Military Hospital of PLA, Beijing, China	duane8699@sina.com and duanxuezhang2006@163.com	0						1	Unchecked	Unchecked	Unchecked	Unchecked		Sierra Leone	Endemic	Africa	Jui Government Hospital, Western area, Sierra Leone	36											36	Cross-sectional study		Prospective	No	2014-11-13	2015-03-16	11	No			Complete	3
Lloyd1989			Lloyd, G., et al. (1989)."Identification of Lassa fever virus infection with recombinant nucleocapsid protein antigen." Lancet 2(8673): 1222.	Full text publication	1989-11-18	1989	G. LLOYD. Division of Pathology, PHLS Centre for Applied Microbiology and Research, Porton Down, Salisbury SP4 0JG	Division of Pathology, PHLS Centre for Applied Microbiology and Research, Ireland	NA	0						1	Unchecked	Unchecked	Unchecked	Unchecked		Ireland	Non-endemic	Western Europe	International Training Hosptial, Drogheda, Ireland Initially treated at Lassa unit at Segbwema (supported by the US Centers for Disease Control), flew later on own decision to Ireland for treatment.	1											1	Case report(s)		Retrospective	No	1989-02-14	1989-03-23	28	Yes	Confirmed LF infection.		Complete	0
Lotz2012			Lotz, E. and H. Raffin (2012). "Aeromedical Evacuation Using an Aircraft Transit Isolator of a Patient with Lassa Fever." Aviation Space and Environmental Medicine 83(5): 527-530.	Full text publication	2012-05-01	2012	Eric Lotz. Medic'Air International, 35 rue Jules Ferry, 93170 Bagnolet, France	Medic' Air International, France	lotzeric@ gmail.com	0						1	Unchecked	Unchecked	Unchecked	Unchecked		Sierra Leone	Endemic	Africa	Kenema Government Hospital Lassa fever ward. The patient was later evacuated in Sweden and continued treatment at the Link√∂ping hospital	1											1	Case report(s)		Prospective	No	2011-02-26	2011-03-07		No			Complete
Macher2006			Macher, A. M. and M. S. Wolfe (2006). "Historical Lassa fever reports and 30-year clinical update." Emerging Infectious Diseases 12(5): 835-837.	Full text publication	2006-05-15	2006	Address for correspondence: Abe Macher, PO Box 34032, Bethesda, MD 20827, USA; email: abemacher@hotmail.com	Bethesda, Maryland, USA	email: abemacher@hotmail.com	0						1	Unchecked	Unchecked	Unchecked	Unchecked		United States	Non-endemic	Northern America	A hospital in Washington	2											2	Case series		Retrospective	No	1975-02-15	2006-02-15	10950	Yes	Patients with imported Lassa fever.		Complete
Mahdy1989			Mahdy, M. S., et al. (1989). "Lassa fever: the first confirmed case imported into Canada." Canada Diseases Weekly Report 15(39): 193-198.	Full text publication	1989-09-30	1989	MS Mahdy, DSc, W Chiang, BSc, B McLaughlin, MD, Laboratory Services Branch, Ontario Ministry of Health, K Derksen, MD, The Missionary Health Institute, Toronto,¬∑ BH Truxton, MD, ECWA EvangelHospital,Jos, Nigeria; K Neg, BSc, Durham Department of Health Services, Oshawa, Ontario.	Laboratory Services Branch, Ministry of Health, Canada	NA	0						1	Unchecked	Unchecked	Unchecked	Unchecked		Canada	Non-endemic	Northern America	Jos Hospital, Nigeria, the patient was later admitted in a hospital in Toronto, Ontario	1											1	Case report(s)		Prospective	No	1988-12-23	1989-02-22	67	Yes	Confirmed case of Lassa fever.		Complete	6
Maigari2018			Maigari, I. M., et al. (2018). "Descriptive features of Lassa fever in Bauchi, Northeastern Nigeria - a retrospective review." Research Journal of Health Sciences.	Full text publication	2018-09-30	2018	Maigari I.M. Department of Internal Medicine, Abubakar Tafawa Balewa University Teaching Hospital, Bauchi, Nigeria.	Abubakar Tafawa Balewa University Teaching Hospital, Nigeria	Correspondence author Maigari I. M. Email: ibmega05@yahoo.co.uk	0						1	Unchecked	Unchecked	Unchecked	Unchecked		Nigeria	Endemic	Africa	Abubakar Tafawa Balewa University Teaching Hospital, Bauchi state located in northeastern Nigeria	27											27	Case series		Retrospective	No	2016-10-15	2018-04-15		Yes	Laboratory confirmed Lassa fever.		Complete	1
Marigold1983			Marigold, J. H., et al. (1983). "Lung uptake of Tc-99m-tin colloid in a patient with Lassa fever." Journal of Nuclear Medicine 24(8): 750-751.	Other	1983-08-01	1983	J. H. MARIGOLD. St. Thomas' Hospital London,SE1 7EH UnitedKingdom	St. Thomas's Hospital, United Kingdom	NA	1	Emond 1982. Case reportedly described in this article in more detail.					1	Unchecked	Unchecked	Unchecked	Unchecked		UK	Non-endemic	Western Europe	St Thomas's Hospital, patient was later transferred to Coppetts Wood Hospital.	1											1	Case report(s)		Retrospective	No	1982-01-15	1982-03-27	60	Yes	Patient with LF.		Complete	8
McCormick1986b			McCormick, J. B., et al. (1986). "Lassa fever. Effective therapy with ribavirin." New England Journal of Medicine 314(1): 20-26	Full text publication	1986-01-02	1986	J.B. McCormick. Special Pathogens Branch, Division of Viral Diseases, Centers for Disease Control, Atlanta, GA 30333, USA.	Center of Disease Control, USA	NA	1	McCormick 1987 -check if linked to Johnson 1987.					3	Unchecked	Checked	Unchecked	Unchecked	Cohort 1: Include one group of 39 patients that received oral ribavirin and another group that received 1 unit of convalescent plasma Cohort II: Include one group of 29 patients that received IV ribavirin and another group of 33 patients that received the same IV ribavirin regimen with 1 unit of convalescent plasma. Cohort III: Included 22 pregnant women that were treated with 2 units of convales…	Sierra Leone	Endemic	Africa	Two hospitals in Sierra Leone	70	Sierra Leone	Two hospitals in Sierra Leone	Africa	Endemic	62	Sierra Leone	Two hospitals in Sierra Leone	Africa	Endemic	22	154	Quasi-randomised	-99	Prospective	Yes	1977-01-15	1982-01-15	20	Yes	Phase 1: Case control stud y(McCormic 1987) were Lassa fever diagnosis was confirmed if virus isolated from serum. or other body fluids or organs (37% of cases); seroconversion to Lassa virus (as measured by immunofluorescent-antibody [IFA] test), with titers of antibody rising from <1:4 to >=1 :16 (30 of cases); or an IgG titer (by IFA) >= 1:256 on admission and a Lassa antigen-specific IgM tite…		Complete
McCormick1986c			McCormick, J. B., et al. (1986). "Lassa virus hepatitis: A study of fatal Lassa fever in humans." American Journal of Tropical Medicine and Hygiene 35(2): 401-407.	Full text publication	1986-03-01	1986	JOSEPH B. MCCORMICK. 6Division of Viral Diseases, Centerfor Infrctious Diseases, Centersfor Disease Control, Atlanta, Georgia 30333.	US CDC, Atlanta US	Address reprint requests to: Joseph B. McCormick, M.D., Chief, Special Pathogens Branch, DVD, CID, CDC, 1600CliftoRnoad NE, AtlantaG,eorgia30333	1	Walker, 1982. McCormick ribavirin study 1986 McCormick 1987					1	Unchecked	Unchecked	Unchecked	Unchecked		Sierra Leone	Endemic	Africa	Sierra Leone	19											19	Cross-sectional study		Retrospective	No	1976-01-15	1980-01-15	23	No			Complete	5
McCormick1987			McCormick, J. B., et al. (1987). "A case-control study of the clinical diagnosis and course of Lassa fever." Journal of Infectious Diseases 155(3): 445-455.	Full text publication	1987-03-15	1987	Dr. Joseph B. McCormick, Chief, Special Pathogens Branch, Division of Viral Diseases, Center for Infectious Diseases, Centers for Disease Control, ¬∞ 1600 Clifton Road NE, Atlanta, Georgia 30333.	Centers for Disease Control, USA	NA	2	McCormick 1986b Clinical Virology of Lassa Fever in Hospitalized Patients - Johnson, Joseph B. McCromick, Patricia A. Webb, Ethleen S. Smith,Luanne H. Elliott and Isabel J. King, The Journal of Infectious Diseases, Vol. 155, No. 3 (Mar., 1987), pp. 456-464					1	Unchecked	Checked	Unchecked	Unchecked		Sierra Leone	Endemic	Africa	Two hospitals in rural Sierra Leone	441											441	Case-control study		Prospective	No	1977-02-15	1979-01-15	16	Yes	Patients with febrile illness; >10 years. For cohort 1: For this study, a case of Lassa fever was defined as an adult with a febrile illness (oral or axillary temperature (>= -38 C) and one or more of the following criteria: (1) isolation of Lassa virus from serum or other body fluid or organ; (2) seroconversion to Lassa virus (as measured by immunofluorescent-antibody [IFA] test), with titers of…		Complete	0
McElroy2017			McElroy, A. K., et al. (2017). "A Case of Human Lassa Virus Infection With Robust Acute T-Cell Activation and Long-Term Virus-Specific T-Cell Responses." Journal of Infectious Diseases 215(12): 1862-1872.	Full text publication	2017-06-15	2017	Correspondence: A. McElroy, MD, PhD, US Centers for Disease Control and Prevention, 1600 Clifton Rd, MS G14 Atlanta, GA 30333 (gsz5@cdc.gov).	Center for Disease Control, USA	gsz5@cdc.gov	0						1	Unchecked	Unchecked	Unchecked	Unchecked		United States	Non-endemic	Northern America	E mory University Hospital, United Statwes	1											1	Case report(s)		Prospective	No	2016-04-15	2016-08-20	129	No			Complete
Mertens1973			Mertens, P. E., et al. (1973). "Clinical presentation of Lassa fever cases during the hospital epidemic at Zorzor, Liberia, March-April 1972." American Journal of Tropical Medicine & Hygiene 22(6): 780-784.	Full text publication	1973-11-01	1973	Reprint requests should be addressed to Center for Disease Control, Attention: Dr. T. P. Monath, Arbovirology Section, Atlanta, Georgia 30333	Curran Lutheran Hospital, Zorzor, Liberia	NA	2	Bloch, A. (1978). "A serological survey of Lassa fever in Liberia." Bulletin of the World Health Organization 56(5): 811-813.	Monath, T. P., et al. (1973). "A hospital epidemic of Lassa fever in Zorzor, Liberia, March-April 1972." American Journal of Tropical Medicine & Hygiene 22(6): 773-779.				1	Unchecked	Unchecked	Unchecked	Unchecked		Liberia	Endemic	Africa	Curran Lutheran Hospital, Zorzor District, Lofa County, Liberia	10											10	Case series		Prospective	No	1972-03-19	1972-05-29	70	No			Complete	0
Meulen2001			Meulen, J. t., et al. (2001). "Short communication: Lassa fever in Sierra Leone: UN peacekeepers are at risk." Tropical Medicine and International Health 6(1): 83-84.	Other	2001-01-15	2001	correspondence Jan ter Meulen, Institut fu√à r Virologie, Robert-Koch-Str. 17, 35037 Marburg, Germany. E-mail: termeulen@mailer.uni-marburg.de	University of Marburg, Germany	E-mail: termeulen@mailer.uni-marburg.de	0						1	Unchecked	Unchecked	Unchecked	Unchecked		Sierra Leone	Endemic	Africa	UNAMSIL referral hospital, Freetown	1											1	Case report(s)		Prospective	No	2000-07-12	2000-07-30		No			Complete
Monath1973			Monath, T. P., et al. (1973). "A hospital epidemic of Lassa fever in Zorzor, Liberia, March-April 1972." American Journal of Tropical Medicine & Hygiene 22(6): 773-779.	Full text publication	1973-11-01	1973	T. P. MONATH. Center for Disease Control, Health Services and Mental Health Administration, Public Health Service, U. S. Department of Health, Education, and Welfare, Atlanta, Georgia 30333	Center for Disease Control, USA	NA	2	Bloch, A. (1978). "A serological survey of Lassa fever in Liberia." Bulletin of the World Health Organization 56(5): 811-813.	Mertens, P. E., et al. (1973). "Clinical presentation of Lassa fever cases during the hospital epidemic at Zorzor, Liberia, March-April 1972." American Journal of Tropical Medicine & Hygiene 22(6): 780-784.				1	Unchecked	Unchecked	Unchecked	Unchecked		Liberia	Endemic	Africa	Curren Lutheran Hospital, Zorzor, Liberia	11											11	Case series		Prospective	No	1972-03-02	1972-04-06	36	No			Complete	2
Monath1974b			Monath, T. P., et al. (1974). "Lassa fever in the Eastern Province of Sierra Leone, 1970-1972. II. Clinical observations and virological studies on selected hospital cases." American Journal of Tropical Medicine & Hygiene 23(6): 1140-1149.	Full text publication	1974-11-01	1974	THOMAS P. MONATH. Vector-Borne Diseases Division, Bureau of Laboratories, Center for Disease Control,	Center for Disease Control, USA	NA	1	Fraser, D.W., Campbell, C.C., Monath, T.P., Goff, P.A. and Gregg, M.B., 1974. Lassa fever in the eastern province of Sierra Leone, 1970-1972. The American journal of tropical medicine and hygiene, 23(6), pp.1131-1139.					1	Unchecked	Unchecked	Unchecked	Unchecked		Sierra Leone	Endemic	Africa	Panguma Catholic Hospital in the Eastern Province of Sierra Leone	12											12	Case series		Prospective	No	1972-09-23	1972-10-16	25	No			Complete	2
Monson1984			Monson, M. H., et al. (1984). "Endemic Lassa fever in Liberia. I. Clinical and epidemiological aspects at Curran Lutheran Hospital, Zorzor, Liberia." Transactions of the Royal Society of Tropical Medicine & Hygiene 78(4): 549-553.	Full text publication	1983-12-29	1983	MARK H. MONSON.	Curran Lutheran Hospital, Box 1046, Monrovia, Liberia.	NA	4	2. Frame, J. D., et al. (1984). Endemic Lassa fever in Liberia. II. Serological and virological findings in hospital patients. Transactions of the Royal Society of Tropical Medicine and Hygiene, 78(5), 656-660.	3. Jahrling, P. B., et al. (1985). Endemic Lassa fever in Liberia. III. Characterization of Lassa virus isolates. Transactions of the Royal Society of Tropical Medicine and Hygiene, 79(3), 374-379.	4. Jahrling, P. B., et al. (1985). "Endemic Lassa fever in Liberia. IV. Selection of optimally effective plasma for treatment by passive immunization." Transactions of the Royal Society of Tropical Medicine and Hygiene 79(3): 380-384.	5. Frame, J. D., et al. (1984). "Endemic Lassa fever in Liberia. V. Distribution of Lassa virus activity in Liberia: hospital staff surveys." Transactions of the Royal Society of Tropical Medicine and Hygiene 78(6): 761-763.		1	Unchecked	Unchecked	Unchecked	Unchecked		Liberia	Endemic	Africa	Curran Lutheran Hospital, Zorzo, Lofa County, Liberia	44											44	Cross-sectional study		Prospective	No	1980-07-15	1982-04-15	25	Yes	Patients at Curran Lutheran Hospital suspected of having LF.		Complete	1
Monson1987			Monson, M. H., et al. (1987). "Pediatric Lassa fever: a review of 33 Liberian cases." American Journal of Tropical Medicine & Hygiene 36(2): 408-415.	Full text publication	1987-03-01	1987	PETER B. JAHRLING. United States Army Medical Research Institute of lnfectious Diseases, Fort Detrick, Frederick, Maryland 21701	Michigan State University, USA	Address reprint requests to: Peter B. Jahrling, Ph.D., Department of Pathogenesis and Immunology, Disease Assessment Division, USAMRIID, Fort Detrick, Frederick, Maryland 21701-5011.	0						1	Unchecked	Unchecked	Unchecked	Unchecked		Liberia	Endemic	Africa	Curran Lutheran Hospital and Phebe Hospital in Liberia	33											33	Case series		Prospective	No	1980-01-15	1984-03-15	22	No			Complete	0
Okogbenin2010			Okogbenin, D., Asogun, D., Akpede, G., Okokhere, P., Gunther, S., Happi. C., 2010. New lessons from a case series review of Lassa fever in pregnancy. International Journal of Infectious Diseases 14, 380.	Conference abstract	2010-03-15	2010	Not provided	Irrua Specialist Teaching Hospital, Edo, Nigeria		0						1	Unchecked	Unchecked	Unchecked	Unchecked		Nigeria	Endemic	Africa	Irrua Specialist Teaching Hospital, Irrua, Nigeria KM 87 Benin Auchi Rd, Irrua, Nigeria	7											7	Case series		Prospective	No	2008-02-01	2009-08-31	68	Yes	RT-PCR confirmed Lassa fever in pregnancy.		Complete	4
Okokhere2009			Okokhere, P. O., et al. (2009). "Sensorineural hearing loss in Lassa fever: two case reports." Journal of Medical Case Reports [Electronic Resource] 3: 36.	Full text publication	2009-01-29	2009	Titus S Ibekwe. ENT Division, Department of Surgery, Irrua Specialist Teaching Hospital, Irrua, Nigeria	Irrua Specialist Teaching Hospital, Nigeria	Email: Peter O Okokhere - pitaokokhere@yahoo.com; Titus S Ibekwe* - ibekwets@yahoo.com; George O Akpede - akpedeg@yahoo.com * Corresponding author	0						1	Unchecked	Unchecked	Unchecked	Unchecked		Nigeria	Endemic	Africa	Irrua Specialist Teaching Hospital, Irrua, Edo, Nigeria	2											2	Case series		Prospective	No	2003-12-05	2007-09-04	1460	No			Complete	9
Okokhere2010			Okokhere, P., et al. (2010). "The effect of malaria on the outcome of Lassa Fever." International Journal of Infectious Diseases 14: e333.	Conference abstract	2010-01-15	2010	P. Okokhere. Irrua Specialist Teaching Hospital, Irrua, Nigeria, Irrua, Edo, Nigeria.	Irrua Specialist Teaching Hospital, Nigeria	NA	0						1	Unchecked	Unchecked	Unchecked	Unchecked		Nigeria	Endemic	Africa	Irrua Specialist Teaching Hospital, Irrua, Edo, Nigeria.	102											102	Case series		Prospective	No	2008-01-15	2009-08-15		Yes	Lassa fever positive		Complete
Okokhere2012a			Okokhere, P., et al. (2012). "Pulmonary manifestation of lassa fever and the impact on mortality." European Respiratory Journal. Conference: European Respiratory Society Annual Congress 40.	Conference abstract	2012-09-15	2012	Dr. Peter 8267 Okokhere pitaokokhere@yahoo.com MD , Dr. Johnson 8268 Ugheoke asuwemhejohnson@yahoo.com MD and Dr. Cyril 8269 Erameh eracy2002@hotmail.com MD . 1 Medicine, Irrua Specialist Teaching Hospital, Irrua, Edo, Nigeria .	Irrua Specialist Teaching Hospital, Edo, Nigeria	pitaokokhere@yahoo.com	0						1	Unchecked	Unchecked	Unchecked	Unchecked		Nigeria	Endemic	Africa	Irrua Specialist Teaching Hospital, Irrua, Edo, Nigeria .	65											65	Cohort study		Retrospective	No	2009-01-15	2011-02-15	-99	Yes	RT-PCR confirmed cases of Lassa fever patients with respiratory symptoms (cough and/ or breathlessness) admitted to the medical wards.		Complete	-99
Okokhere2013			Okokhere, P. O., et al. (2013). "Central nervous system manifestations of lassa fever in Nigeria and the effect on mortality." Journal of the Neurological Sciences 1: e604.	Conference abstract	2013-01-15	2013	P.O. Okokhere. Department of Internal Medicine, Irrua Specialist Teaching Hospital, Irrua, Nigeria.	Irrua Specialist Teaching Hospital, Nigeria	NA	0						1	Unchecked	Unchecked	Unchecked	Unchecked		Nigeria	Endemic	Africa	Irrua Specialist Teaching Hospital, Irrura, Nigeria	162											162	Case series		Prospective	No	2008-01-15	2010-12-15		Yes	Confirmed for lassa fever.		Complete
Okokhere2016			Okokhere, P. O., et al. (2016). "Aseptic Meningitis Caused by Lassa Virus: Case Series Report." Case Reports in Neurological Medicine Print 2016: 1978461.	Full text publication	2016-11-14	2016	Peter O. Okokhere. Department of Medicine, Irrua Specialist Teaching Hospital, Irrua, Edo State, Nigeria.	Department of Medicine, Irrua Specialist Teaching Hospital, Nigeria	Correspondence should be addressed to Peter O. Okokhere; okokherep@gmail.com	0						1	Unchecked	Unchecked	Unchecked	Unchecked		Nigeria	Endemic	Africa	Irrua Specialist Teaching Hospital, Edo State, Nigeria	4											4	Case series		Retrospective	No	2009-05-12	2011-05-29	10	Yes	Cases with meningitis associated with LF.		Complete	2
Okokhere2018			Okokhere, P., et al. (2018). "Clinical and laboratory predictors of Lassa fever outcome in a dedicated treatment facility in Nigeria: a retrospective, observational cohort study.[Erratum appears in Lancet Infect Dis. 2018 Mar 16; PMID: 29555583]." The Lancet Infectious Diseases 18(6): 684-695.	Full text publication	2018-03-06	2018	Correspondence to: Prof Peter Okohere, Department of Medicine, Irrua Specialist Teaching Hospital, Irrua, Edo State 310112, Nigeria okokherep@gmail.com or Dr Andres Colubri, Broad Institute, Cambridge, MA 02142, USA andres@broadinstitute.org	Irrua Specialist Teaching Hospital, Nigeria	okokherep@gmail.com or andres@broadinstitute.org	0						1	Unchecked	Unchecked	Unchecked	Unchecked		Nigeria	Endemic	Africa	Irrua Teaching Hospital, Nigeria	291											291	Cohort study		Retrospective	No	2011-01-03	2015-12-11	730	Yes	The study population consists of all consecutive patients with clinical and laboratory records treated in the Lassa fever ward of Irrua Specialist Teaching Hospital from Jan 3, 2011, to Dec 11, 2015.		Complete
Okokhere2018b			Okokhere, P. O., et al. (2018). "Acute Lassa Virus Encephalitis with Lassa Virus in the Cerebrospinal Fluid but Absent in the Blood: A Case Report with a Positive Outcome." Case Reports in Neurology 10(2): 150-158.	Full text publication	2018-07-03	2018	Peter O. Okokher. Department of Medicine, Irrua Specialist Teaching Hospital, Irrua, Nigeria; bInstitute of Lassa Fever Research and Control, Irrua Specialist Teaching Hospital, Irrua, Nigeria	Department of Medicine, Irrua Specialist Teaching Hospital, Nigeria	Professor Peter O. Okokhere Department of Medicine, Irrua Specialist Teaching Hospital Km 87 Benin-Auchi Road Irrua, Edo State (Nigeria) E-Mail okokherep@gmail.com	0						1	Unchecked	Unchecked	Unchecked	Unchecked		Nigeria	Endemic	Africa	Irrua Specialist Teaching Hospital	1											1	Case report(s)		Prospective	No	2013-12-27	2016-09-23	987	No			Complete	4
Patassi2017			Patassi, A. A., et al. (2017). "Emergence of Lassa Fever Disease in Northern Togo: Report of Two Cases in Oti District in 2016." Case Reports Infectious Diseases 2017: 8242313.	Full text publication	2017-12-17	2017	Dadja Essoya Landoh. Organisation Mondiale de la Sante, Lome, Togo.	Service of Infectious Diseases, CHU Sylvanus Olympio, Lome, Togo	Correspondence should be addressed to Dadja Essoya Landoh; mlandoh@yahoo.fr	0						1	Unchecked	Unchecked	Unchecked	Unchecked		Togo	Non-endemic	Africa	Oti district, north of Togo and a hospital in Cologne in Germany	2											2	Case series		Prospective	No	2016-02-12	2016-05-15	60	No			Complete	5
PHLSCDC2013			Public Health Laboratory Service Communicable Disease Centre (1983). "Lassa fever 1982." British Medical Journal 287(6384): 48.	Full text publication	1983-07-02	1983		Public Health Laboratory Service Communicable Disease Centre, UK		0						1	Unchecked	Unchecked	Unchecked	Unchecked		UK	Non-endemic	Western Europe	St Thomas's Hospital, St Mary's Hospital, Coppetts Wood Hospital,	2											2	Case series		Retrospective	No	1982-01-15	1982-01-30	77	No			Complete	7
Price1988			Price, M. E., et al. (1988). "A prospective study of maternal and fetal outcome in acute Lassa fever infection during pregnancy." BMJ 297(6648): 584-587.	Full text publication	1988-09-03	1988	Susan P Fisher-Hoch. Centres for Disease Control Center for Infectious Diseases, Division of Viral Diseases, Special Pathogens Branch, Atlanta, GA30333, United States	Centre for Disease Control, USA	"Correspondence to: Dr Fisher-Hoch." Address provided above. Email not available.	0						2	Unchecked	Checked	Unchecked	Unchecked	Cohort 1: Pregnant women admitted at the Nixon Memorial Hospital with confirmed Lassa fever Cohort 2: Non-pregnant women admitted at the Nixon Memorial Hospital with confirmed Lassa fever	Sierra Leone	Endemic	Africa	Nixon Memorial Hospital, Segbwema, Sierra Leone	68	Sierra Leone	Nixon Memorial Hospital, Segbwema, Sierra Leone	Africa	Endemic	79						147	Cohort study		Prospective	No	1981-01-15	1985-01-15		Yes	Febrile pregnant women treated in antenatal clinics for complications of pregnancy		Complete
Raabe2017			Raabe, V. N., et al. (2017). "Favipiravir and Ribavirin Treatment of Epidemiologically Linked Cases of Lassa Fever." Clinical Infectious Diseases 65(5): 855-859.	Full text publication	2017-06-22	2017	Colleen S. Kraft. Division of Infectious Diseases, Emory University, Atlanta, Georgia.	Emory University, USA	Correspondence: C. S. Kraft, 0.8 Hospital, Department of Pathology and Laboratory Medicine, 1364 Clifton Rd NE, F145C, Atlanta, GA 30322 (colleen.kraft@emory.edu).	0						2	Checked	Unchecked	Unchecked	Unchecked	Patient E: A 33- year old man who provided nursing care to the index case in Togo, got infected and was later medically evacuated to the Serious Communicable Disease Unit at Emory University Hospital in Atlanta, Georgia. Patient F: A mortician who prepared the index patient's corpse for repatriation he was later transferred to the Frankfurt University High-Level Isolation¬†unit.	United States	Non-endemic	Northern America	The Serious Communicable Disease Unit at Emory University Hospital in Atlanta, Georgia	1	Germany	Frankfurt University High-Level Isolation¬†unit, Germany	Western Europe	Non-endemic	1						2	Case series		Prospective	No	2016-01-15	2016-04-15	103	No			Complete	8
Roth2015			Roth, P. J., et al. (2015). "Factors associated with mortality in febrile patients in a government referral hospital in the Kenema district of Sierra Leone." Am J Trop Med Hyg 92(1): 172-177.	Full text publication	2015-01-07	2015	Olamide D. Jarrett	The University of Illinois at Chicago School of Medicine, USA	ojarrett@uic.edu	0						1	Unchecked	Unchecked	Unchecked	Unchecked		Sierra Leone	Endemic	Africa	Kenema Hospital in Eastern Province of Sierra Leone	33											33	Cohort study		Retrospective	No	2011-11-01	2012-10-31	10	Yes	Patients (1) age >=18 years old and (2) reported subjective fever on admission or had a documented temperature >= 38¬∞C within 24 hours of admission		Complete
Sarrat1972			Sarrat, H., et al. (1972). "[Histopathological diagnosis of hepatitis due to Lassa virus]." Bulletin de la Societe de Pathologie Exotique et de Ses Filiales 65(5): 642-650.	Full text publication	1972-10-11	1972	H Sarrat.	Institut Pasteur de Dakar, Senegal	NA	0						1	Unchecked	Unchecked	Unchecked	Unchecked		Liberia	Endemic	Africa	Unknown Mission Hospital, Liberia	3											3	Case report(s)		Retrospective	No	1972-01-15	1972-02-15		No			Complete
Sato1982			Sato, K., et al. (1982). "An autopsy report of Lassa fever in Onitsha/Nigeria/1974." Japanese Journal of Tropical Medicine and Hygiene 10(1): 23-31.	Full text publication	1982-01-15	1982	KIICHI SATO. KIICHI SATO : Visiting Professor of Nigeria University in 1973-1974. Present Adress : Dept. of E.N.T., Kanazawa. Medical University, Uchinada, Ishikawa, Japan.	Dept. of E.N.T., Kanazawa. Medical University, Uchinada, Japan	NA	1	Ikerionwu, S. E., et al. (1978). "Lassa fever - An autopsy report from the Eastern part of Nigeria." Journal of Tropical Medicine and Hygiene 81(7): 134-136.					1	Unchecked	Unchecked	Unchecked	Unchecked		Nigeria	Endemic	Africa	St. Charles' Borromeo Hospital in Onitsha, Nigeria	1											1	Case report(s)			No	1974-02-10	1974-02-20	10	No			Complete	1
Schieffelin2017			Schieffelin, J. S., et al. (2017). "Pregnancy but Not Sex Impacts Lassa Fever Outcome." Journal of Womens Health 26(9): 1035-1035.	Full text publication	2017-10-25	2017	John S. Schieffelin. Department of Pediatrics, Tulane University School of Medicine.	Department of Pediatrics, Tulane University School of Medicine; USA	NA	0						1	Unchecked	Unchecked	Unchecked	Unchecked		Sierra Leone	Endemic	Africa	Lassa fever ward at the Kenema Government Hosptial, Sierra Leone	709											709	Cohort study		Prospective	No	2010-01-15	2016-12-15	698	Yes	Patients presenting to the ward and meeting the case definition for suspected Lassa fever		Complete
Schlaeffer1988			Schlaeffer, F., et al. (1988). "Evidence against high contagiousness of Lassa fever." Transactions of the Royal Society of Tropical Medicine & Hygiene 82(2): 311.	Full text publication	1988-01-15	1988	Francisc Schlaeffer. Department of Medicine, Soroka University Hospital and Faculty of Health Sciences, Ben-Gurion University of the Negev, Beer-Sheva, Israel	Department of Medicine, Soroka Medical Centre, Isreal	Correspondence: Dr F. Schlaeffer, Department of Medicine "B", Soroka Medical Centre, P.O. Box 151, Beer-Sheva 84161, Israel.	0						1	Unchecked	Unchecked	Unchecked	Unchecked		Isreal	Non-endemic	Asia	Soroka Medical Center, Israel	1											1	Case report(s)		Prospective	No	1987-01-15	1987-02-15	33	No			Complete	5
Schmitz2002			Schmitz, H., et al. (2002). "Monitoring of clinical and laboratory data in two cases of imported Lassa fever." Microbes and Infection 4(1): 43-50.	Full text publication	2002-02-05	2002	Herbert Schmitz. Department of Virology, Bernhard-Nocht-Institute for Tropical Medicine, Bernhard-Nocht-Str.74, 20359 Hamburg, Germany.	Bernhard-Nocht-Institute for Tropical Medicine, Germany	Corresponding author. Tel.: +49-40-42818-460; fax: +49-40-42818-378. E-mail address: schmitz@bni.uni-hamburg.de (H. Schmitz).	0						2	Checked	Unchecked	Unchecked	Unchecked	Case 1: A 22-year old female art student from Germany fell ill in Ivory Coast and returned to Frankfurt on the 6th day of her illness Case 2: A 48-year-old male surgeon who had worked in Sierra Leone was admitted at the Leiden University Medical Center where he died 12 days later.	Germany	Non-endemic	Western Europe	A hospital at Schw√§bisch Hall and patient was later transferred to a specialized hospital in W√ºrzburg, Germany	1	Netherlands	Leiden University Medical Center, Netherlands	Western Europe	Non-endemic	1						2	Case series		Prospective	No	2000-01-11	2000-07-25	15	No			Complete	5
Shaffer2014			Shaffer, J. G., et al. (2014). "Lassa fever in post-conflict sierra leone." PLoS Neglected Tropical Diseases [electronic resource] 8(3): e2748.	Full text publication	2014-03-20	2014	Robert F. Garry. Department of Microbiology and Immunology, Tulane University, New Orleans, Louisiana, United States of America.	Tulane School of Public Health and Tropical Medicine	E-mail: rfgarry@tulane.edu	0						1	Unchecked	Unchecked	Unchecked	Unchecked		Sierra Leone	Endemic	Africa	Kenema Government Hosptial Lassa Ward, Sierra Leone	597											597	Case-control study		Prospective	Yes	2008-01-15	2012-01-15		Yes	This s a case control study examining mortality based on initial serostatus and antigenaemia. There is also a nested case control examining ribarvarin and survival. The data was collected prospectively from a hospital database. The paper included patients admitted at the Kenema Government Hosptial (KGH) Lassa Ward who satisfied the Lassa fever case definition with available Ag and IgM ELISA test …	Patients residing out of Sierra Leone (guinea or liberia) or if they were classified as contacts of an index Lassa fever case.	Complete
Sharp1982			Sharp, P. C. (1982). "Lassa fever in children." Journal of Infection 4(1): 73-77.	Full text publication	1982-01-15	1982	P. C. Sharp. Nixon Methodist Memorial Hospital, Segbwema, Sierra Leone	Nixon Methodist Memorial Hospital, Segbwema, Sierra Leone	11 Osprey Close Guisborough, Cleveland, UK	0						1	Unchecked	Unchecked	Unchecked	Unchecked		Sierra Leone	Endemic	Africa	Nixon Methodist Memorial Hospital, Segbwema, Sierra Leone	5											5	Case series		Retrospective	No	1981-01-15	1981-02-28	38	No			Complete	2
Shehu2018			Shehu, N. Y., et al. (2018). "Lassa Fever 2016 Outbreak in Plateau State, Nigeria-The Changing Epidemiology and Clinical Presentation." Frontiers in Public Health 6: 232.	Full text publication	2008-08-29	2008	Slobodan Paessler. Department of Pathology and Institute for Human Infections and Immunity, University of Texas Medical Branch, Galveston, TX, United States.	Infectious Disease Unit, Department of Medicine, Jos University Teaching Hospital; Nigeria	Correspondence: Slobodan Paessler slpaessl@utmb.edu	0						1	Unchecked	Unchecked	Unchecked	Unchecked		Nigeria	Endemic	Africa	Jos University Teaching Hospital, Nigeria	34											34	Cohort study		Retrospective	No	2016-01-15	2016-08-15	13	Yes	Fever of >38 C for <3 weeks, absence of clear focus of infection and lack of response to broad-spectrum antibiotics or antimalarials for 48h. Additionally, presence of any two major signs (bleeding from oriÔ¨Åce(s), facial/neck swelling, conjunctivitis, spontaneous abortion, petechial rashes, persistent hypotension, elevated liver enzymes, known contact with LF patients or one major criterion wit…		Complete
Swaan2003			Swaan, C. M., et al. (2003). "Management of a patient with Lassa fever to prevent transmission." Journal of Hospital Infection 55(3): 234-235.	Other	2003-10-24	2003	C.M. Swaan. GGD Zuid-Holland Noord. PO Box 121, 2300 AC Leiden, The Netherlands.	GGD Zuid-Holland Noord, The Netherlands	NA	1	Schmitz, H., et al. (2002). "Monitoring of clinical and laboratory data in two cases of imported Lassa fever." Microbes and Infection 4(1): 43-50.					1	Unchecked	Unchecked	Unchecked	Unchecked		Netherlands	Non-endemic	Western Europe	Leiden University Medical Center	1											1	Case report(s)		Prospective	No	2002-01-01	2002-01-16	16	No			Complete	4
Troup1970			Troup, J. M., et al. (1970). "An outbreak of Lassa fever on the Jos plateau, Nigeria, in January-February 1970. A preliminary report." American Journal of Tropical Medicine & Hygiene 19(4): 695-696.	Full text publication	1970-07-01	1970	DONALD E. CAREY. Evangel Hospital, Sudan Interior Mission, Jos; Epidemiology Unit, Ministry of Health, Benne Plateau State; and Virus Research Laboratory, University of Ibadan, Nigeria	Virus Research Laboratory, Ibadan, Nigeria	Please address requests for reprints to Dr. Carey, Virus Research Laboratory, University of Ibadan.	0						1	Unchecked	Unchecked	Unchecked	Unchecked		Nigeria	Endemic	Africa	Evangel and Von Christian Hospitals in Jos, northern Nigeria	26											26	Case series		Prospective	No	1970-01-15	1970-02-15	60	No			Complete
Ufberg2005			Ufberg, J., Karras, D., 2005. Imported Lassa Fever - New Jersey, 2004. Morb Mortal Wkly Rep. 53, 894-897	Full text publication	2005-01-29	2005		Center for Disease Control		0						1	Unchecked	Unchecked	Unchecked	Unchecked		United States	Non-endemic	Northern America	Trenton, New Jersey, USA	1											1	Case report(s)		Prospective	No	2004-08-24	2004-08-28	4	No			Complete	1
Van Der Heide1982			Van Der Heide, R. M. (1982). "A patient with Lassa fever from Upper Volta, diagnosed in the Netherlands. [Dutch]." Nederlands Tijdschrift voor Geneeskunde 126(13): 566-569.	Full text publication	1982-01-15	1982	NA	Department of Infectious Diseases, Academic Hospital of the University of Amsterdam, The Netherlands	NA	0						1	Unchecked	Unchecked	Unchecked	Unchecked		Netherlands	Non-endemic	Northern Europe	Department of Infectious Diseases, Academic Hospital of the University of Amsterdam	1											1	Case report(s)		Retrospective	No	1980-06-06	1980-06-16	10	No			Complete	31
Veldkamp2002			Veldkamp, P. J. and E. F. Schippers (2002). "A man with fatal Lassa fever following a stay in Sierra Leone. [Dutch]." Nederlands Tijdschrift voor Geneeskunde 146(46): 2201-2204.	Full text publication	2002-01-15	2002	P. J. Veldkamp. Leids Universitair Medisch Centrum, afd. Infectieziekten, Postbus 9600, 2300 RC Leiden.	Leids Universitair Medisch Centrum, afd. Infectieziekten, Postbus 9600, 2300 RC Leiden, Netherlands	P. J. Veldkamp. Email: p.j.veldkamp@lumc.nl	0						1	Unchecked	Unchecked	Unchecked	Unchecked		Netherlands	Non-endemic	Northern Europe	Leiden University Medical Centre, Netherlands	1											1	Case report(s)		Retrospective	No	2000-07-15	2000-07-31	16	No			Complete	5
Walker1982			Walker, D. H., et al. (1982). "Pathologic and virologic study of fatal Lassa fever in man " Am J Pathol 107(3): 349-356.	Full text publication	1982-06-15	1982	David H. Walker, MD, Department of Pathology, University of North Carolina School of Medicine, Chapel Hill, NC 27514.	Department of Pathology, University of North Carolina School of Medicine, USA	Address reprint requests to David H. Walker, MD, Department of Pathology, University of North Carolina School of Medicine, Chapel Hill, NC 27514.	0						1	Unchecked	Unchecked	Unchecked	Unchecked		Sierra Leone	Endemic	Africa	Sierra Leone	1											1	Case report(s)		Retrospective	No	1976-01-15	1980-01-15		No			Complete	5
Walls1985			Walls, B. (1985). "Lassa fever and pregnancy." Midwives Chronicle 1168(98): 136-138.	Full text publication	1985-05-15	1985	Barbara Walls. Nixon Memorial Methodist Hospital, Segbwema, Sierra Leone.		NA	0						1	Unchecked	Unchecked	Unchecked	Unchecked		Sierra Leone	Endemic	Africa	Nixon Memorial Methodist Hospital, Segbwema, Sierra Leone	2											2	Case series		Prospective	No	1983-02-23	1983-05-07	2	No			Complete	2
Webb1986			Webb, P. A., et al. (1986). "Lassa fever in children in Sierra Leone, West Africa." Transactions of the Royal Society of Tropical Medicine and Hygiene 80(4): 577-582.	Full text publication	1986-01-15	1986	P. A. WEBB. Division of Vector-Borne Viral Diseases, Center for Infectious Diseases, Centers for Disease Control, Public Health Service, US Department of Health and Human Services, Fort Collins, Colorado 80522, USA.	Center for Disease Control, USA	NA	0						1	Unchecked	Unchecked	Unchecked	Unchecked		Sierra Leone	Endemic	Africa	Two hospitals ( Panguma and Segbwema) in the Eastern Province, Sierra Leone	51											51	Cohort study		Prospective	No	1977-08-15	1981-08-15		No			Complete	3
White1972			White, H. A. (1972). "Lassa fever. A study of 23 hospital cases." Transactions of the Royal Society of Tropical Medicine & Hygiene 66(3): 390-401.	Full text publication	1972-01-15	1972	H. A. WHITE. Evangel Hospital, Sudan Interior Mission, Jos, Nigeria.	Evangel Hospital, Nigeria.	NA	1	Carey, D. E., et al. (1972). "Lassa fever. Epidemiological aspects of the 1970 epidemic, Jos, Nigeria." Trans R Soc Trop Med Hyg 66(3): 402-408.					1	Unchecked	Unchecked	Unchecked	Unchecked		Nigeria	Endemic	Africa	Evangel and Vom Christian Hospitals in northern Nigeria	23											23	Case series			No	1970-01-15	1971-01-15		Yes	Clinical and Laboratory confirmed cases of Lassa fever admitted either at the Evangel or Vom Christian hospitals	1) Confirmed cases of Lassa fever managed on out-patient basis. 2) Confirmed Lassa cases admitted in different hospital and died soon after	Complete	1
Winn1975			Winn, W. C., Jr., et al. (1975). "Lassa virus hepatitis. Observations on a fatal case from the 1972 Sierra Leone epidemic." Archives of Pathology & Laboratory Medicine 99(11): 599-604.	Full text publication	1975-11-15	1975	Washington C. Winn. University of Virginia, School of Medicine, Charlottesville, VA 22903.	Center of Disease Control, USA		0						1	Unchecked	Unchecked	Unchecked	Unchecked		Sierra Leone	Endemic	Africa	Panguma Catholic Hospital, Eastern Province, Sierra Leone	1											1	Case report(s)			No	1972-09-23	1972-09-24	2	No			Complete	7
Woodruff1973			Woodruff, A. W., et al. (1973). "Lassa fever in Britain: an imported case." British Medical Journal 3(5881): 616-617.	Full text publication	1973-09-22	1973	A. W. WOODRUFF. Medical Unit, Hospital for Tropical Diseases, London N.W.1.	Medical Unit, Hospital for Tropical Diseases, London; United Kingdom	NA	0						1	Unchecked	Unchecked	Unchecked	Unchecked		UK	Non-endemic	Western Europe	The Hospital for Tropical Diseases (now UCLH), London	1											1	Case report(s)		Prospective	No	1972-01-15	1972-02-15		No			Complete	32
Yanase1989			Yanase, O., et al. (1989). "Lassa fever associated with effusive constrictive pericarditis and bilateral atrioventricular annular constriction: A case report." Journal of Cardiology 19(4): 1147-1156.	Full text publication	1989-01-15	1989	Osamu Yanase. Department of Cardiology, Tokyo Metropolitan Hiroo General Hospital, Ebisu, 2-34-10, Shibuya-ku, Tokyo 150.	Department of Cardiology, Tokyo Metropolitan Hiroo General Hospital, Japan	NA	0						1	Unchecked	Unchecked	Unchecked	Unchecked		Japan	Non-endemic	Asia	Hiroo Hospital, Japan	1											1	Case report(s)		Prospective	No	1987-03-16	1988-01-07	300	No			Complete	14
Zweighaft1977			Zweighaft, R. M., et al. (1977). "LASSA FEVER - RESPONSE TO AN IMPORTED CASE." New England Journal of Medicine 297(15): 803-807.	Full text publication	1977-10-13	1977	Ronald M. Zweighaft. Viral Diseases Division, Bureau of Epidemiology, Center for Disease Control, Atlanta, GA, 30333.	Center for Disease Control, USA	Address reprint requests to Dr. Zweighaft at the Viral Diseases Division, Bureau of Epidemiology, Center for Disease Control, Atlanta, GA, 30333.	0						1	Unchecked	Unchecked	Unchecked	Unchecked		United States	Non-endemic	Northern America	Geroge Washington Univerity Medical Center, USA	1											1	Cohort study		Prospective	No	1976-03-01	1976-04-01	28	No			Complete	29
3 Adetunji2021			Adetunji AE, Ayenale M, Akhigbe I, Akerele LO, Isibor E, Idialu J, et al. Acute kidney injury and mortality in pediatric Lassa fever versus question of access to dialysis. International Journal of Infectious Diseases. 2021;103:124-31.	Full text publication	2021-02-01	2021	George Akpede, Department of Paediatrics, Faculty of Clinical Sciences, College of Medicine, Ambrose Alli University, PMB 14, Ekpoma, Edo State, Nigeria	Irrua Specialist Teaching Hospital, Irrua, Edo State, Nigeria	georgeakpede@yahoo.co.uk	0						1	Unchecked	Unchecked	Unchecked	Unchecked		Nigeria	Endemic	Africa	Irrua Specialist Teaching Hospital (ISTH), Nigeria	40											40	Cohort study		Retrospective	Yes	2009-01-01	2017-08-31		Yes	children with confirmed LF hospitalized at Irrua Specialist Teaching Hospital		Complete
3 Chandra2021			Chandra NL, Bolt H, Dan-Nwafor C, Ipadeola O, Ilori E, Namara G, Olayinka AT, Ukponu W, Iniobong A, Amedu M, Akano A, Akabike KO, Okhuarobo U, Fagbemi S, Sampson E, Newitt S, Verlander NQ, Bausch DG, le Polain de Waroux O, Ihekweazu C. Factors associated with delayed presentation to healthcare facilities for Lassa fever cases, Nigeria 2019: a retrospective cohort study. BMC Infect Dis. 2021 Feb 4…	Full text publication	2021-02-04	2021	Nastassya L. Chandra, Public Health England, National Infection Service, London, UK	Public Health England, National Infection Service, London, UK	nastassya.chandra@phe.gov.uk	0						1	Unchecked	Unchecked	Unchecked	Unchecked		Nigeria	Endemic	Africa	-99	389											389	Cohort study		Retrospective	No	2018-12-15	2019-04-15	0	Yes	Laboratory confirmed LF cases reported through routine national outbreak surveillance data in Nigeria with onset dates between December 2018 and April 2019	-99	Complete	1
3 Chika-Igwenyi2021			Chika-Igwenyi NM, Harrison RE, Psarra C, Gil-Cuesta J, Gulamhusein M, Onwe EO, Onoh RC, Unigwe US, Ajayi NA, Nnadozie UU, Ojide CK, Nwidi DU, Ezeanosike O, Sampson E, Adeke AS, Ugwu CN, Anebonam U, Tshiang JK, Maikere J, Reid A. Early onset of neurological features differentiates two outbreaks of Lassa fever in Ebonyi state, Nigeria during 2017-2018. PLoS Negl Trop Dis. 2021 Mar 8;15(3):e0009169.…	Full text publication	2021-03-08	2021	Nneka M Chika-Igwenyi, Alex Ekwueme Federal University Teaching Hospital Abakaliki	Alex Ekwueme Federal University Teaching Hospital Abakaliki, Nigeria	nnekaigwenyi@gmail.com	0						2	Unchecked	Unchecked	Unchecked	Checked	Different epidemics - results are reported separately per epidemic year	Nigeria	Endemic	Africa	Alex Ekwueme Federal University Teaching Hospital Abakaliki, Abakaliki, Ebonyi State, Nigeria	69	Nigeria	Alex Ekwueme Federal University Teaching Hospital Abakaliki, Abakaliki, Ebonyi State, Nigeria	Africa	Endemic	14						83	Cohort study		Retrospective	No	2017-12-15	2018-12-15	0	No			Complete	-99
3 Duvignaud2021			Duvignaud A, Jaspard M, Etafo IC, Gabillard D, Serra B, Abejegah C, et al. Lassa fever outcomes and prognostic factors in Nigeria (LASCOPE): a prospective cohort study. The Lancet Global Health. 2021;9(4):e469-e78	Full text publication	2021-04-01	2021	Dr Alexandre Duvignaud, Department of Infectious Diseases and Tropical Medicine, Division of Tropical Medicine and Clinical International Health, HÃ´pital Pellegrin, CHU de Bordeaux, F-33076 Bordeaux, France	HÃ´pital Pellegrin, CHU de Bordeaux, F-33076 Bordeaux, France	alexandre.duvignaud@chu-bordeaux.fr	1	Duvignaud A, Jaspard M, Etafo IC, Serra B, Abejegah C, Gabillard D, et al. Lassa fever clinical course and setting a standard of care for future randomized trials: A protocol for a cohort study of Lassa-infected patients in Nigeria (LASCOPE). Travel Med Infect Dis. 2020;36:101557					1	Unchecked	Unchecked	Unchecked	Unchecked		Nigeria	Endemic	Africa	Federal Medical Centre Owo, Nigeria	510											510	Cohort study		Prospective	No	2018-04-05	2020-03-15	30	Yes	(i) Suspected or confirmed LF; (ii) Signed informed consent.	None	Complete
3 Ficenec2020			Ficenec SC, Percak J, Arguello S, Bays A, Goba A, Gbakie M, Shaffer JG, Emmett SD, Schieffelin JS, Bausch D. Lassa Fever Induced Hearing Loss: The Neglected Disability of Hemorrhagic Fever. Int J Infect Dis. 2020 Nov;100:82-87. doi: 10.1016/j.ijid.2020.08.021. Epub 2020 Aug 11. PMID: 32795603; PMCID: PMC7807889.	Full text publication	2020-08-11	2020	Samuel C Ficenec, Tulane University School of Medicine	Tulane University School of Medicine, 1430 Tulane Ave, Box 840, New Orleans, LA 70112, USA	sficenec@tulane.edu	0						1	Unchecked	Unchecked	Unchecked	Unchecked		Sierra Leone	Endemic	Africa	Kenema Governmental Hospital, Sierra Leone	47											47	Case-control study		Prospective	Yes	2007-05-15	2009-06-15		Yes	Lassa fever survivors, febrile controls, and matched-community controls. Survivors only included in the analysis.		Complete	-99
3 Horton2020			Horton LE, Cross RW, Hartnett JN, Engel EJ, Sakabe S, Goba A, Momoh M, Sandi JD, Geisbert TW, Garry RF, Schieffelin JS, Grant DS, Sullivan BM. Endotheliopathy and Platelet Dysfunction as Hallmarks of Fatal Lassa Fever. Emerg Infect Dis. 2020 Nov;26(11):2625-2637. doi: 10.3201/eid2611.191694. PMID: 33079033; PMCID: PMC7588510.	Full text publication	2020-11-15	2020	Brian M. Sullivan, The Scripps Research Institute	The Scripps Research Institute, 10550 N Torrey Pines Rd, IMM-6, La Jolla, California 92037, USA	bsully@scripps.edu	0						1	Unchecked	Unchecked	Unchecked	Unchecked		Sierra Leone	Endemic	Africa	Kenema General Hospital, Sierra Leone	98											98	Case-control study		Prospective	Yes	2015-07-02	2018-07-02	-99	Yes	Patients with diagnosed acute LF met clinical criteria. We confirmed LF by detecting Lassa fever virus (LASV) antigen (LASV-Ag) by using ReLASV Pan-Lassa Antigen (Zalgen Labs, https://www.zalgen.com) or by detecting Lassa-specific IgM (LASV IgM) by using ReLASV Pan-Lassa IgG/IgM (Zalgen Labs) ELISA tests		Complete	-99
3 Ipadeola2020			Ipadeola O, Furuse Y, Ilori EA, Dan-Nwafor CC, Akabike KO, Ahumibe A, Ukponu W, Bakare L, Joseph G, Saleh M, Muwanguzi EN, Olayinka A, Namara G, Naidoo D, Iniobong A, Amedu M, Ugbogulu N, Makava F, Adeoye O, Uzoho C, Anueyiagu C, Okwor TJ, Mba NG, Akano A, Ogunniyi A, Mohammed A, Adeyemo A, Ugochukwu DK, Agogo E, Ihekweazu C. Epidemiology and case-control study of Lassa fever outbreak in Nigeria …	Full text publication	2020-05-15	2020	Chikwe Ihekweazu, Nigeria Centre for Disease Control	Nigeria Centre for Disease Control, Nigeria	chikwe.ihekweazu@ncdc.gov.ng	1	Ilori Elsie A., Yuki F., Ipadeola Oladipupo B., Dan-Nwafor Chioma C., Anwar A., Womi-Eteng Oboma E., et al. Epidemiologic and clinical features of Lassa fever outbreak in Nigeria, January 1-May 6, 2018. Emerg Infect Dis 2019; 25 (6):1066- 74. doi: 10.3201/eid2506.181035 .					2	Unchecked	Checked	Unchecked	Unchecked	Case and control groups described separately	Nigeria	Endemic	Africa	National surveillance data	633	Nigeria	National surveillance data	Africa	Endemic	721						1354	Case-control study		Retrospective	Yes	2018-01-15	2019-10-15	0	No			Complete	-99
3 Li2020			Li AL, Grant D, Gbakie M, Kanneh L, Mustafa I, Bond N, Engel E, Schieffelin J, Vandy MJ, Yeh S, Shantha JG. Ophthalmic manifestations and vision impairment in Lassa fever survivors. PLoS One. 2020 Dec 10;15(12):e0243766. doi: 10.1371/journal.pone.0243766. PMID: 33301526; PMCID: PMC7728206.	Full text publication	2020-12-10	2020	Steven Yeh & Jessica G Shantha, Emory University School of Medicine	Emory University School of Medicine, USA	jshanth@emory.edu; steven.yeh@emory.edu	0						1	Unchecked	Unchecked	Unchecked	Unchecked		Sierra Leone	Endemic	Africa	Kenema Government Hospital in Kenema, Sierra Leone	31											31	Cross-sectional study		Retrospective	No	2018-01-01	2018-01-31	0	Yes	Lassa fever survivors who underwent an ophthalmic examination in January 2018 in Kenema, Sierra Leone		Complete	-99
3 Magassouba2020			Magassouba N, Koivogui E, Conde S, Kone M, Koropogui M, Soropogui B, Kekoura I, Hinzmann J, GÃ¼nther S, Keita S, Duraffour S, Fichet-Calvet E. A Sporadic and Lethal Lassa Fever Case in Forest Guinea, 2019. Viruses. 2020 Sep 23;12(10):1062. doi: 10.3390/v12101062. PMID: 32977629; PMCID: PMC7598168.	Full text publication	2020-09-23	2020	Elizabeth Fichet-Calvet, Virology Department, Bernhard Nocht Institute for Tropical Medicine, 20359 Hamburg, Germany	Bernhard Nocht Institute for Tropical Medicine, 20359 Hamburg, Germany	fichet-calvet@bnitm.de, +49-4042-818-942	0						1	Unchecked	Unchecked	Unchecked	Unchecked		Guinea	Endemic	Africa	A clinic in Kissidougou, Guinea	1											1	Case report(s)		Retrospective	No	2019-01-07	2019-01-28	0	No			Complete
3 Ogunkunle2020			Ogunkunle TO, Bello SO, Anderson CI, Musa R, Olaosebikan R, Imam A. Fatal case of newborn Lassa fever virus infection mimicking late onset neonatal sepsis: a case report from northern Nigeria. Infect Dis Poverty. 2020 Aug 10;9(1):110. doi: 10.1186/s40249-020-00731-1. PMID: 32778167; PMCID: PMC7418325.	Full text publication	2020-08-10	2020	Abdulazeez Imam, Department of Vaccines and Immunity, Medical Research Council Unit The Gambia at London School of Hygiene and Tropical Medicine, Atlantic Boulevard, Fajara, P.O. Box 452, Banjul, Gambia	The Gambia at London School of Hygiene and Tropical Medicine, Atlantic Boulevard, Fajara, P.O. Box 452, Banjul, Gambia	abdulimam2001@yahoo.com	0						1	Unchecked	Unchecked	Unchecked	Unchecked		Nigeria	Endemic	Africa	Dalhatu Araf Specialist Hospital, Nigeria	1											1	Case report(s)		Retrospective	No			2	No			Complete	1
3 Okogbenin2020			Okogbenin EO, Obagaye MO, Aweh BE, Eriyo WO, Okogbenin SA, Okokhere PO. One-Year Retrospective Review of Psychiatric Consultations in Lassa Fever, Southern Nigeria. Emerg Infect Dis. 2020 Dec;26(12):3091-3093. doi: 10.3201/eid2612.200084. PMID: 33219806; PMCID: PMC7706941.	Full text publication	2020-12-01	2020	Esther Osemudiamen Okogbenin, Irrua Specialist Teaching Hospital, KM 87, Benin Auchi Rd, PMB 08, Irrua, Edo State, Nigeria	Irrua Specialist Teaching Hospital	eokogbenin@gmail.com	0						1	Unchecked	Unchecked	Unchecked	Unchecked		Nigeria	Endemic	Africa	Irrua Specialist Teaching Hospital Irrua, Edo state, Nigeria	10											10	Cohort study		Retrospective	No	2012-01-15	2012-12-15	0	Yes	Patients with Lassa virus reverse transcription PCR-positive blood samples, who were admitted at the center during 2012, and who had psychiatric consultations		Complete	-99
3 Overbosch2020			Overbosch Femke, de Boer Mark, Veldkamp Karin Ellen, Ellerbroek Pauline, Bleeker-Rovers Chantal P, Goorhuis Bram, van Vugt Michele, van der Eijk Annemiek, Leenstra Tjalling, Khargi Martin, Ros Jeanette, Brandwagt Diederik, Haverkate Manon, Swaan Corien, Reusken Chantal, Timen Aura, Koopmans Marion, van Dissel Jaap, Lassa fever response team of The Netherlands. Public health response to two import…	Full text publication	2020-04-16	2020	Aura Timen, National Institute for Public Health and the Environment (RIVM)	National Institute for Public Health and the Environment (RIVM), Netherlands	aura.timen@rivm.nl	0						1	Unchecked	Unchecked	Unchecked	Unchecked		Sierra Leone	Endemic	Africa	rural hospital in the Tonkolili district, Sierra Leone	2											2	Case report(s)		Retrospective	No	2019-11-04	2019-12-12		No			Complete	-99
3 Owhin2020			Owhin SO, Abejegah C, Fasipe OJ, Oke C, Abidoye A, Osagbaekhoe A, Awe A, Etafo I, Iredia E, Ayodeji O, Olatunde L, Ojo O, Alabi J, Akhideno PE, Ejiyere H, Stephen Adeke A, Azegbeobor J, Ahmed L. Association of hypoalbuminemia and reversal of albumin-to-globulin ratio with morbidity outcome among hospitalized Lassa fever infected patients at a dedicated treatment center in Ondo state, south-wester…	Full text publication	2020-08-13	2020	Sampson Owhin, Federal Medical Center Owo	Department of Internal Medicine and Hemato-oncology Unit, Federal Medical Center Owo, Ondo State, Nigeria	sampsonowhin@yahoo.com	0						1	Unchecked	Unchecked	Unchecked	Unchecked		Nigeria	Endemic	Africa	Infection Control Unit of Federal Medical Center, Owo, Ondo State, Nigeria	83											83	Cross-sectional study		Retrospective	No	2018-11-15	2019-10-15	0	Yes	All confirmed LF-infected patients that were managed at the Infection Control Unit of the hospital provided they signed an informed consent to participate in this study. All confirmed LF-infected patients who had their serum protein, albumin and globulin results assayed.	Those confirmed LF-infected patients who did not sign their informed consent were deemed ineligible and were therefore excluded from this study. Those confirmed LF-infected patients with incomplete data results needed for this study. Suspected LF cases that turned-out to be negative to the Lassa PCR test.	Complete	-99
3 Samuels2020			Samuels RJ, Moon TD, Starnes JR, Alhasan F, Gbakie M, Goba A, Koroma V, Momoh M, Sandi JD, Garry RF, Engel EJ, Shaffer JG, Schieffelin JS, Grant DS. Lassa Fever among Children in Eastern Province, Sierra Leone: A 7-year Retrospective Analysis (2012-2018). Am J Trop Med Hyg. 2020 Nov 23;104(2):585-92. doi: 10.4269/ajtmh.20-0773. Epub ahead of print. PMID: 33241780; PMCID: PMC7866338	Full text publication	2020-11-23	2020	Robert J. Samuels, Vanderbilt Institute for Global Health, Vanderbilt University Medical Center	Vanderbilt Institute for Global Health, Vanderbilt University Medical Center, 2525 West End Ave., Suite 750, Nashville, TN 37203, USA	robert.j.samuels@vanderbilt.edu	0						1	Unchecked	Unchecked	Unchecked	Unchecked		Sierra Leone	Endemic	Africa	Kenema General Hospital, Sierra Leone	57											57	Cohort study		Retrospective	No	2012-01-01	2018-12-31	0	Yes	All children (aged 0-18 years) with either antigen-positive LF		Complete	-99
3 Wauquier2020			Wauquier N, Couffignal C, Manchon P, Smith E, Lungay V, Coomber M, Weisenfluh L, Bangura J, Khan SH, Jambai A, Gbakima A, Yun N, Paessler S, Schoepp R, Morse SS, Gonzalez JP, Fair J, MentrÃ© F, Vieillard V. High heart rate at admission as a predictive factor of mortality in hospitalized patients with Lassa fever: An observational cohort study in Sierra Leone. J Infect. 2020 Jun;80(6):671-693. doi…	Full text publication	2020-06-15	2020	Vincent Vieillard, Center of Immunology and Infectious Diseases, PitiÃ©-SalpÃªtriÃ¨re hospital, 83 Boulevard de l'hÃ´pital, 75013 Paris, France	Center of Immunology and Infectious Diseases, France	vincent.vieillard@sorbonne-universite.fr	0						1	Unchecked	Unchecked	Unchecked	Unchecked		Sierra Leone	Endemic	Africa	Kenema Government Hospital, Sierra Leone	79											79	Cohort study		Retrospective	No			0	No			Complete	-99
																																					8550							16
[truncated: 199 more columns]

## Sheet: Data Dictionary (REDCap format)
Variable / Field Name	Form Name	Section Header	Field Type	Field Label	Choices, Calculations, OR Slider Labels	Field Note	Text Validation Type OR Show Slider Number	Text Validation Min	Text Validation Max	Identifier?	Branching Logic (Show field only if...)	Required Field?	Custom Alignment	Question Number (surveys only)	Matrix Group Name	Matrix Ranking?	Field Annotation
st_study_title	study		text	Study Title or Short Hand Reference		first author and publication year, plus if applicable, study title E.g. "Botoni2007" or "Morillo2017 STOPCHAGAS"						y
st_primary_pub	study		notes	Primary Publication Citation		Elsevier Harvard (with titles)						y
st_pub_type	study		dropdown	Publication type	1, Full text publication | 2, Conference abstract | 3, Trial registry | 4, Dissertation/thesis | 5, Other							y
st_pub_date	study		text	Publication date		yyyy/mm/dd; (earliest known, i.e. chose ëePub ahead of printí, ëPublished onlineí date if available), or of presentation at a conference. If an exact publication date is unknown (online or published version), if possible, chose ëmanuscript acceptedí date and add 1 month; estimate it from the journal.	date_ymd					y
st_author	study		notes	Corresponding Author(s) information		Details of the author or contact for correspondence, i.e., name and institution
st_author_institution	study		notes	Name and country of the corresponding authorís institution
st_author_contact	study		notes	Corresponding Author(s) contact		Email address for the author or contact for correspondence
st_oth_pub_no	study		text	Number of other associated publications for this study		Number of additional publications (journal articles or conference abstracts) that cover the same population and/or provide supplementary information in addition to the primary study publication (i.e. protocol, subgroup analyses, sub-studies such as PK/PD results or follow-up results). If none enter "0".	integer
st_oth_pub_1	study		notes	Citation of associated publication 1							[st_oth_pub_no] >= "1"
st_oth_pub_2	study		notes	Citation of associated publication 2							[st_oth_pub_no] >= "2"
st_oth_pub_3	study		notes	Citation of associated publication 3							[st_oth_pub_no] >= "3"
st_oth_pub_4	study		notes	Citation of associated publication 4							[st_oth_pub_no] >= "4"
st_oth_pub_5	study		notes	Citation of associated publication 5							[st_oth_pub_no] >= "5"
st_num_cohort	study	Cohorts	text	Number of study cohorts		Is =1 for almost everything ñ unless >1 very distinct populations who are assessed/treated or described separately or are in 2+ different countries. Unless prospectively assigned interventional groups. (e.g. 3 countries = 3 cohorts; 2 groups of control and cases = 2 cohorts)	integer					y
st_coh_div_reas	study		checkbox	Reason for division of study cohorts	1, Several countries | 2, Different participant groups | 3, Different protocols per group | 4, Other						[st_num_cohort] >= "2"
st_coh_div_desc	study		notes	Description of study cohort division		Further details of cohort division/description of participant groups/different protocol					[st_num_cohort] >= "2"
st_coh1_country	study	Cohort 1 Data	dropdown	Cohort 1 - Country	1, Argentina | 2, Belize | 3, Bolivia | 4, Brazil | 5, Chile | 6, Columbia | 7, Costa Rica | 8, Ecuador | 9, El Salvador | 10, Guatemala | 11, Guyana | 12, Honduras | 13, Mexico | 14, Nicaragua | 15, Panama | 16, Paraguay | 17, Peru | 18, Suriname | 19, Uruguay | 20, Venezuela | 21, Spain | 22, Portugal | 23, Italy | 24, Switzerland | 25, United States | 26, Japan | 27, Australia | 28, UK | 29, S…	Name of the country of study. Country name based on UN classification: http://unstats.un.org/unsd/methods/m49/m49regin.htm					[st_num_cohort] >= "1"	y
st_coh1_endemic	study		dropdown	Cohort 1 - Endemicity	1, Endemic | 2, Non-endemic	Describing whether the site where the study was conducted/patients recruited is one of the 7 countries where Lassa is endemic (Benin, Ghana, Guinea, Liberia, Mali, Sierra Leone, Nigeria). As per WHO: https://www.who.int/en/news-room/fact-sheets/detail/lassa-fever					[st_num_cohort] >= "1"	y
st_coh1_region	study		dropdown	Cohort 1 - Region	1, Africa| 2, Asia | 3, Caribbean| 4, Central America | 5, Eastern Europe | 6, Northern America | 7, Northern Europe| 8, South America | 9, Southern Europe | 10, Western Europe	World region of the country of study. Use UN classification: http://unstats.un.org/unsd/methods/m49/m49regin.htm					[st_num_cohort] >= "1"	y
st_coh1_site	study		notes	Cohort 1 - Site location		Most precise name and address of each and every site of recruitment in cohort, including longitude and latitude GPS coordinates, if available. Can be 2+ sites.					[st_num_cohort] >= "1"	y
st_coh1_num_patients	study		text	Cohort 1 - Total number of study participants		All study participants INCLUDED in study	integer				[st_num_cohort] >= "1"	y
st_coh2_country	study	Cohort 2 Data	dropdown	Cohort 2 - Country	1, Argentina | 2, Belize | 3, Bolivia | 4, Brazil | 5, Chile | 6, Columbia | 7, Costa Rica | 8, Ecuador | 9, El Salvador | 10, Guatemala | 11, Guyana | 12, Honduras | 13, Mexico | 14, Nicaragua | 15, Panama | 16, Paraguay | 17, Peru | 18, Suriname | 19, Uruguay | 20, Venezuela | 21, Spain | 22, Portugal | 23, Italy | 24, Switzerland | 25, United States | 26, Japan | 27, Australia | 28, UK | 29, S…	Name of the country of study. Country name based on UN classification: http://unstats.un.org/unsd/methods/m49/m49regin.htm					[st_num_cohort] >= "2"	y
st_coh2_site	study		notes	Cohort 2 - Site location		Most precise name and address of each and every site of recruitment in cohort, including longitude and latitude GPS coordinates, if available.					[st_num_cohort] >= "2"	y
st_coh2_region	study		dropdown	Cohort 2 - Region	1, Africa| 2, Asia | 3, Caribbean| 4, Central America | 5, Eastern Europe | 6, Northern America | 7, Northern Europe| 8, South America | 9, Southern Europe | 10, Western Europe	World region of the country of study. Use UN classification: http://unstats.un.org/unsd/methods/m49/m49regin.htm					[st_num_cohort] >= "2"	y
st_coh2_endemic	study		dropdown	Cohort 2 - Endemicity	1, Endemic | 2, Non-endemic	Describing whether the site where the study was conducted/patients recruited is one of the 7 countries where Lassa is endemic (Benin, Ghana, Guinea, Liberia, Mali, Sierra Leone, Nigeria). As per WHO: https://www.who.int/en/news-room/fact-sheets/detail/lassa-fever					[st_num_cohort] >= "2"	y
st_coh2_num_patients	study		text	Cohort 2 - Total number of study participants		All study participants INCLUDED in study	integer				[st_num_cohort] >= "2"	y
st_coh3_country	study	Cohort 3 Data	dropdown	Cohort 3 - Country	1, Argentina | 2, Belize | 3, Bolivia | 4, Brazil | 5, Chile | 6, Columbia | 7, Costa Rica | 8, Ecuador | 9, El Salvador | 10, Guatemala | 11, Guyana | 12, Honduras | 13, Mexico | 14, Nicaragua | 15, Panama | 16, Paraguay | 17, Peru | 18, Suriname | 19, Uruguay | 20, Venezuela | 21, Spain | 22, Portugal | 23, Italy | 24, Switzerland | 25, United States | 26, Japan | 27, Australia | 28, UK | 29, S…	Name of the country of study. Country name based on UN classification: http://unstats.un.org/unsd/methods/m49/m49regin.htm					[st_num_cohort] >= "3"	y
st_coh3_site	study		notes	Cohort 3 - Site location		Most precise name and address of each and every site of recruitment in cohort, including longitude and latitude GPS coordinates, if available.					[st_num_cohort] >= "3"	y
st_coh3_region	study		dropdown	Cohort 3 - Region	1, Africa| 2, Asia | 3, Caribbean| 4, Central America | 5, Eastern Europe | 6, Northern America | 7, Northern Europe| 8, South America | 9, Southern Europe | 10, Western Europe	World region of the country of study. Use UN classification: http://unstats.un.org/unsd/methods/m49/m49regin.htm					[st_num_cohort] >= "3"	y
st_coh3_endemic	study		dropdown	Cohort 3 - Endemicity	1, Endemic | 2, Non-endemic	Describing whether the site where the study was conducted/patients recruited is one of the 7 countries where Lassa is endemic (Benin, Ghana, Guinea, Liberia, Mali, Sierra Leone, Nigeria). As per WHO: https://www.who.int/en/news-room/fact-sheets/detail/lassa-fever					[st_num_cohort] >= "3"	y
st_coh3_num_patients	study		text	Cohort 3 - Total number of study participants		All study participants INCLUDED in study	integer				[st_num_cohort] >= "3"	y
st_design	study	Study Characteristics	dropdown	Study design	1, RCT | 2, Quasi-randomised | 3, Cohort study | 4, Case-control study | 5, Case series | 6, Case report(s) | 7, Cross-sectional study | 9, Other	Use Case report(s) if only one case is reported or several patients, but their outcomes are assessed differently. In this case only, use one 'outcomes' instrument per 'arms' instrument.						y
st_reg_id	study		text	Trial registry identifier		Trial registry identifier, if the trial was registered and registration could be found (i.e. mentioned in the publication, or identified through search in ClinicalTrials.gov, or WHO ICTRP registries). Enter "-99" if a registry ID is not found or unknown. Separate by semi colon if multiple registry identifiers e.g. NCT9834808; ACT4576					[st_design] = "1" OR [st_design] = "2"
st_datacol	study		dropdown	Prospective or retrospective data collection?	1, Prospective | 2, Retrospective
st_comp	study		dropdown	Comparative study?	0, No | 1, Yes	Were all participants exposed to the same treatment/ intervention/ regimen or were multiple study arms compared.
st_start_date	study		text	Study start date		yyyy/mm/dd; If the exact date is unknown, then, arbitrarily, DD=15 and MM=01. If the year of study start date is unknown, estimate the start year by subtracting the trial and follow-up duration from the 'Study end date' year.	date_ymd
st_end_date	study		text	Study end date		yyyy/mm/dd; If the exact date is unknown, if possible, estimate it from start date and duration of follow-up, or, arbitrarily DD=15 and MM=12. If the year of study end is unknown, arbitrarily select the year before the publication was submitted to or accepted for publication where provided or alternatively the year before the publication date.	date_ymd
st_followup	study		text	Follow-up duration in days.		Longest observation period for the longest followed single patient. Consider up to the latest outcome measured. For calculations in days; assumptions 1 month=30 days, 1 year 365 days.
st_eligibility	study		dropdown	Are there specific research inclusion/exclusion criteria specified?	0, No | 1, Yes
st_inclusion	study		notes	Description of the inclusion criteria.							[st_eligibility] = 1
st_exclusion	study		notes	Description of the exclusion criteria.							[st_eligibility] = 1
pa_symp_min	participants	Diagnosis	text	Minimum number of days from onset of symptoms to study start date for any given patient		If the study is a case report/case series, consider minimum number of days from onset of symptoms until the diagnosis of Lassa Fever.	integer
pa_symp_max	participants		text	Maximum number of days from onset of symptoms to study start date for any given patient		If the study is a case report/case series, consider maximum number of days from onset of symptoms until the diagnosis of Lassa Fever.	integer
pa_conf_dx	participants		dropdown	How was Lassa diagnosis confirmed in the patient population?	0, No confirmation of diagnosis | 1, Laboratory confirmed diagnosis | 2, Clinically confirmed diagnosis | 3, Mix of laboratory and clinically confirmed diagnosis | 99, Unknown
st_diag_meth	participants		checkbox	Diagnostic method	1, RT-PCR | 2, Antigen ELISA | 3, IgM ELISA | 4, IgG ELISA | 5, Viral culture | 6, ReLASV | 7, IFA | 8, IHC | 9, Other | 99, Unknown	The types of diagnostic tests used to confirm laboratory diagnosis of participants at baseline/study inclusion. Several options may apply.					[pa_conf_dx] = "1" OR [pa_conf_dx] = "3"
st_diag_perc	participants		text	Percentage of the reported cases that were laboratory confirmed			integer
pa_age_min	participants		text	Minimum age of included participants		The age of the youngest participant included in the study, in years. If minimum is not reported, use lower limit of eligible age range. If no eligible age range reported for adult participants, arbitrarily enter "18".
pa_age_max	participants		text	Maximum age of included participants		The age of the the eldest participant included in the study, in years. If maximum is not reported, use upper limit of eligible age range. If no upper age range and no maximum age reported enter "99".
pa_female	participants		text	Proportion of participants included in the study who are female (%).		If not reported and a ratio of M:F is provided, calculate the number of females by applying the ratio to the total number of included participants. Enter ì-99î if unknown.	integer
pa_male	participants		text	Proportion of participants included in the study who are male (%).		If not reported and a ratio of M:F is provided, calculate the number of males by applying the ratio to the total number of included participants. Enter "-99" if unknown.	integer
me_preg_yn	participants		dropdown	Are any pregnant women known to be included in the population?	0, "No" | 1, "Yes"
me_hiv_yn	participants		dropdown	Are any patients with HIV known to be included in the population?	0, "No" | 1, "Yes"
me_imm_yn	participants		dropdown	Were immunocompromised patients (excluding HIV+) known to be included in the population?	0, "No" | 1, "Yes"
pa_immuno_type	participants		text	Type of immunocompromised condition (e.g. diabetes, tuberculosis, etc).							[me_imm_yn] = 1
pa_clin_desc	participants	Clinical description at baseline	checkbox	Description of the clinical symptoms observed at baseline/study inclusion	1, "Fever" | 2, "Sore throat" | 3, "Vomiting" | 4, "Weakness" | 5, "Malaise" | 6, "Headache" | 7, "Diarrhoea" | 8, "Cough" | 9, "Abdominal pain" | 10, "Chest pain" | 11, "Muscle pain" | 12, "Nausea" | 13, "Bleeding" | 14, "Hearing loss" | 15, "Pharyngitis" | 16, "Tonsillitis" | 17, "Conjunctivitis" | 18, "Facial oedema" | 19, "Dizziness" | 20, "Others" | 21, "None"	Several options may apply.
pa_clin_desc_fever	participants		text	Prevalence of fever among patients (%).		Enter ì-99î if unknown.					[pa_clin_desc(1)] = '1'
pa_clin_desc_sore_throat	participants		text	prevalence of sore throat among patients (%).		Enter ì-99î if unknown.					[pa_clin_desc(2)] = '1'
pa_clin_desc_vomiting	participants		text	prevalence of vomiting among patients (%).		Enter ì-99î if unknown.					[pa_clin_desc(3)] = '1'
pa_clin_desc_weakness	participants		text	prevalence of weakness among patients (%).		Enter ì-99î if unknown.					[pa_clin_desc(4)] = '1'
pa_clin_desc_malaise	participants		text	prevalence of malaise among patients (%).		Enter ì-99î if unknown.					[pa_clin_desc(5)] = '1'
pa_clin_desc_headache	participants		text	prevalence of headache among patients (%).		Enter ì-99î if unknown.					[pa_clin_desc(6)] = '1'
pa_clin_desc_diarrhoea	participants		text	prevalence of diarrhoea among patients (%).		Enter ì-99î if unknown.					[pa_clin_desc(7)] = '1'
pa_clin_desc_cough	participants		text	prevalence of cough among patients (%).		Enter ì-99î if unknown.					[pa_clin_desc(8)] = '1'
pa_clin_desc_abdom_pain	participants		text	prevalence of abdominal pain among patients (%).		Enter ì-99î if unknown.					[pa_clin_desc(9)] = '1'
pa_clin_desc_chest_pain	participants		text	prevalence of chest pain among patients (%).		Enter ì-99î if unknown.					[pa_clin_desc(10)] = '1'
pa_clin_desc_muscle_pain	participants		text	prevalence of muscle pain among patients (%).		Enter ì-99î if unknown.					[pa_clin_desc(11)] = '1'
pa_clin_desc_nausea	participants		text	prevalence of nausea among patients (%).		Enter ì-99î if unknown.					[pa_clin_desc(12)] = '1'
pa_clin_desc_bleeding	participants		text	prevalence of bleeding among patients (%).		Enter ì-99î if unknown.					[pa_clin_desc(13)] = '1'
pa_clin_desc_bleedsite	participants		text	<span title="May include: Epistaxis, haematemesis, haemoptysis, haematuria, gingival bleed, Conjunctival haemorrhage, skin, gums, duodenum, conjunctiva, nose, needle and cut-down sites, oral mucosa, gastrointestine, vagina"> List sites of bleeding. </span>							[pa_clin_desc(13)] = '1'
pa_clin_desc_hearing	participants		text	prevalence of hearing loss among patients (%).		Enter ì-99î if unknown.					[pa_clin_desc(14)] = '1'
pa_clin_desc_pharyngitis	participants		text	prevalence of pharyngitis among patients (%).		Enter ì-99î if unknown.					[pa_clin_desc(15)] = '1'
pa_clin_desc_tonsillitis	participants		text	prevalence of tonsillitis among patients (%).		Enter ì-99î if unknown.					[pa_clin_desc(16)] = '1'
pa_clin_desc_conjunct	participants		text	Prevalence of conjunctivitis among patients (%).		Enter ì-99î if unknown.					[pa_clin_desc(17)] = '1'
pa_clin_desc_facial_oedema	participants		text	Prevalence of facial oedema among patients (%).		Enter ì-99î if unknown.					[pa_clin_desc(18)] = '1'
pa_clin_desc_dizziness	participants		text	Prevalence of dizziness among patients (%).		Enter ì-99î if unknown.					[pa_clin_desc(19)] = '1'
pa_clin_desc_other	participants		notes	Description of the other clinical symptoms presented, with prevalence. Ex. Anorexia (22%), Dysuria (12%), Haematuria, Proteinuria, Azotaemia, Kalaemia, Natremia, Bacteriuria							[pa_clin_desc(20)] = '1'
ou_lab	participants		dropdown	Were any laboratory parameters assessed at baseline?	0, "No" | 1, "Yes"
pa_lab_measure	participants		checkbox	What laboratory parameters were measured at baseline?	1, "Haematological" | 2, "Liver function" | 3, "Kidney function" | 4, "Other" | 99, "Unknown"	Several options may apply					[ou_lab] = 1
pa_lab_haem	participants		notes	<span title="Include Haemoglobin, WBC count, Neutrophils, Lymphocytes, Eosinophils, Monocytes, Basophils, Thrombocytes, Reticulocyte count, haematocrit/Packed Cell Volume, platelet count, Red blood cells, Erythrocyte sedimentation rate (ESR), Stab cells, Myelocytes, Juveniles Haemoglobin, and all clotting screens (prothrombin time, partial thromboplastin time, INR, bleeding time, coagulation time…							[pa_lab_measure(1)] = '1'
pa_lab_ast	participants		text	AST range (min & max).		Include units.					[pa_lab_measure(2)] = '1'
pa_lab_astmax	participants		text	Maximum AST mean across all patients.		Include units.					[pa_lab_measure(2)] = '1'
pa_lab_alt	participants		text	ALT range (min & max).		Include units.					[pa_lab_measure(2)] = '1'
pa_lab_altmax	participants		text	Maximum ALT mean across all patients.		Include units.					[pa_lab_measure(2)] = '1'
pa_lab_hep_others	participants		notes	<span title="Include Serum bilirubin, Total bilirubin, Alkaline phosphatase, direct and indirect bilirubin, Thymol turbidity, Total serum protein, Albumin fraction, Serum cholesterol."> Description of any additional liver tests along with range and mean across all patients. </span>		Include units.					[pa_lab_measure(2)] = '1'
pa_lab_ren	participants		notes	<span title="May include: Dip stick urinalysis (sodium, chloride, potassium, nitrites, protein, glucose, leukocytes), microscopic urinalysis (granular casts), albumin, blood urea nitrogen (BUN), blood urea, creatinine, serum creatinine, urine culture, azotaemia, natremia, kalaemia, albuminuria, proteinuria, haematuria."> Description of the kidney test(s) along with range and mean across all patie…		Include units.					[pa_lab_measure(3)] = '1'
pa_lab_other	participants		notes	Description of the other test(s) along with range and mean across all patients.		Include units.					[pa_lab_measure(4)] = '1'
sa_num_int	study_arm	Study Arm	text	Number of interventions administered to patients ñ regardless of which arm.		Include all interventions administered as research interventions, and all antiviral treatment or other pathogen-targeting treatment administered as non-research interventions.	integer
sa_intv1_target	study_arm		dropdown	What type of intervention is this?	1, "Antiviral treatment" | 2, "Symptomatic treatment" | 3, "Fluid and electrolyte management" |4, "Other" |5, "Other RCT intervention for Lassa treatment"	One option only					[sa_num_int] >= "1"
sa_intv1_desc	study_arm		text	Name of treatment(s) or intervention.							[sa_num_int] >= "1"
sa_intv1_drug	study_arm		checkbox	Name of drug administered / active pharmaceutical ingredient (API) as per INN. Can be both.	1, "Ribavirin" |2, "Other"						[sa_num_int] >= "1"
sa_intv1_other	study_arm		text	Free text drug name(s) INN		Controlled vocabulary: International Nonproprietary Names (INN) should be used to identify pharmaceutical substances or active pharmaceutical ingredients.					[sa_intv1_drug(2)] = '1'
sa_intv1_dose	study_arm		text	Dose administered, if available.		Provide units and timing. Insert "NA" if the information is not available.					[sa_num_int] >= "1"
sa_intv1_dura	study_arm		text	Protocol specified (preferred) or longest duration in days of the length of treatment or days the intervention was administered since beginning.		Enter "-99" if unknown. If duration of treatment varied, enter maximum number of days any included participant received the intervention. For calculations in days; assumptions 1 month=30 days, 1 year 365 days.	integer				[sa_num_int] >= "1"
sa_intv1_num	study_arm		text	Number of patients treated or exposed to the intervention. That is, the total number of Lassa patients in the study arm.		Enter ì-99î if unknown.	integer				[sa_num_int] >= "1"
sa_intv2_target	study_arm		dropdown	What type of intervention is this?	1, "Antiviral treatment" | 2, "Symptomatic treatment" | 3, "Fluid and electrolyte management" |4, "Other" |5, "Other RCT intervention for Lassa treatment"	One option only					[sa_num_int] >= "2"
sa_intv2_desc	study_arm		text	Name of treatment(s) or intervention.							[sa_num_int] >= "2"
sa_intv2_drug	study_arm		checkbox	Name of drug administered / active pharmaceutical ingredient (API) as per INN. Can be both.	1, "Ribavirin" |2, "Other"						[sa_num_int] >= "2"
sa_intv2_other	study_arm		text	Free text drug name(s) INN		Controlled vocabulary: International Nonproprietary Names (INN) should be used to identify pharmaceutical substances or active pharmaceutical ingredients.					[sa_intv2_drug(2)] = '1'
sa_intv2_dose	study_arm		text	Dose administered, if available.		Provide units. Insert "NA" if the information is not available.					[sa_num_int] >= "2"
sa_intv2_dura	study_arm		text	Protocol specified (preferred) or longest duration in days of the length of treatment or days the intervention was administered since beginning.		Enter "-99" if unknown. If duration of treatment varied, enter maximum number of days any included participant received the intervention. For calculations in days; assumptions 1 month=30 days, 1 year 365 days.	integer				[sa_num_int] >= "2"
sa_intv2_num	study_arm		text	Number of patients treated or exposed to the intervention. That is, the total number of Lassa patients in the study arm.		Enter ì-99î if unknown.	integer				[sa_num_int] >= "2"
sa_intv3_target	study_arm		dropdown	What type of intervention is this?	1, "Antiviral treatment" | 2, "Symptomatic treatment" | 3, "Fluid and electrolyte management" |4, "Other" |5, "Other RCT intervention for Lassa treatment"	One option only					[sa_num_int] >= "3"
sa_intv3_desc	study_arm		text	Name of treatment(s) or intervention.							[sa_num_int] >= "3"
sa_intv3_drug	study_arm		checkbox	Name of drug administered / active pharmaceutical ingredient (API) as per INN. Can be both.	1, "Ribavirin" |2, "Other"						[sa_num_int] >= "3"
sa_intv3_other	study_arm		text	Free text drug name(s) INN		Controlled vocabulary: International Nonproprietary Names (INN) should be used to identify pharmaceutical substances or active pharmaceutical ingredients.					[sa_intv3_drug(2)] = '1'
sa_intv3_dose	study_arm		text	Dose administered.		Provide units. Insert "NA" if the information is not available.					[sa_num_int] >= "3"
sa_intv3_dura	study_arm		text	Protocol specified (preferred) or longest duration in days of the length of treatment or days the intervention was administered since beginning.		Enter "-99" if unknown. If duration of treatment varied, enter maximum number of days any included participant received the intervention. For calculations in days; assumptions 1 month=30 days, 1 year 365 days.	integer				[sa_num_int] >= "3"
sa_intv3_num	study_arm		text	Number of patients treated or exposed to the intervention. That is, the total number of Lassa patients in the study arm.		Enter ì-99î if unknown.	integer				[sa_num_int] >= "3"
sa_intv4_target	study_arm		dropdown	What type of intervention is this?	1, "Antiviral treatment" | 2, "Symptomatic treatment" | 3, "Fluid and electrolyte management" |4, "Other" |5, "Other RCT intervention for Lassa treatment"	One option only					[sa_num_int] >= "4"
sa_intv4_desc	study_arm		text	Name of treatment(s) or intervention.							[sa_num_int] >= "4"
sa_intv4_drug	study_arm		checkbox	Name of drug administered / active pharmaceutical ingredient (API) as per INN. Can be both.	1, "Ribavirin" |2, "Other"						[sa_num_int] >= "4"
sa_intv4_other	study_arm		text	Free text drug name(s) INN		Controlled vocabulary: International Nonproprietary Names (INN) should be used to identify pharmaceutical substances or active pharmaceutical ingredients.					[sa_intv4_drug(2)] = '1'
sa_intv4_dose	study_arm		text	Dose administered, if available.		Provide units. Insert "NA" if the information is not available.					[sa_num_int] >= "4"
sa_intv4_dura	study_arm		text	Protocol specified (preferred) or longest duration in days of the length of treatment or days the intervention was administered since beginning.		Enter "-99" if unknown. If duration of treatment varied, enter maximum number of days any included participant received the intervention. For calculations in days; assumptions 1 month=30 days, 1 year 365 days.	integer				[sa_num_int] >= "4"
sa_intv4_num	study_arm		text	Number of patients treated or exposed to the intervention. That is, the total number of Lassa patients in the study arm.		Enter ì-99î if unknown.	integer				[sa_num_int] >= "4"
me_prim_end	rct_endpoints	RCT Endpoints	notes	Primary endpoint		Primary endpoint - variable, time point, and how to measure. E.g. viral load ñ at day 28 ñ as measured by RT PCR. E.g. mortality ñ day 14					[st_design] = "1" OR "2"
me_num_end	rct_endpoints		dropdown	Number of secondary endpoint(s)	1, "1" | 2, "2" | 3, "3" | 4, "4" | 5, "5"						[st_design] = "1" OR "2"
me_sec_end1	rct_endpoints		notes	Secondary Endpoint 1		Secondary endpoint - variable, time point, and how to measure. E.g. viral load ñ at day 28 ñ as measured by RT PCR. E.g. mortality ñ day 14					[me_num_end] >= "1"
me_sec_end2	rct_endpoints		notes	Secondary Endpoint 2		Secondary endpoint - variable, time point, and how to measure. E.g. viral load ñ at day 28 ñ as measured by RT PCR. E.g. mortality ñ day 14					[me_num_end] >= "2"
me_sec_end3	rct_endpoints		notes	Secondary Endpoint 3		Secondary endpoint - variable, time point, and how to measure. E.g. viral load ñ at day 28 ñ as measured by RT PCR. E.g. mortality ñ day 14					[me_num_end] >= "3"
me_sec_end4	rct_endpoints		notes	Secondary Endpoint 4		Secondary endpoint - variable, time point, and how to measure. E.g. viral load ñ at day 28 ñ as measured by RT PCR. E.g. mortality ñ day 14					[me_num_end] >= "4"
me_sec_end5	rct_endpoints		notes	Secondary Endpoint 5		Secondary endpoint - variable, time point, and how to measure. E.g. viral load ñ at day 28 ñ as measured by RT PCR. E.g. mortality ñ day 14					[me_num_end] >= "5"
ou_mort	outcomes	Outcomes	dropdown	Was mortality assessed at any time during the study post-baseline (during the treatment period or follow-up)?	0, "No" | 1, "Yes"
ou_mort_num	outcomes		text	Case fatality rate (%) during the study follow-up		Enter ì-99î if unknown.	integer				[ou_mort] = 1
ou_mort_mean_length	outcomes		text	The mean time in days from study inclusion to death.		Enter "-99" if unknown. For calculations in days; assumptions 1 month=30 days, 1 year 365 days.	integer				[ou_mort] = 1
pb_clin_desc	outcomes	Physiological or clinical	checkbox	Description of the clinical symptoms post-baseline.	1, "Fever" | 2, "Sore throat" | 3, "Vomiting" | 4, "Weakness" | 5, "Malaise" | 6, "Headache" | 7, "Diarrhoea" | 8, "Cough" | 9, "Abdominal pain" | 10, "Chest pain" | 11, "Muscle pain" | 12, "Nausea" | 13, "Bleeding" | 14, "Hearing loss" | 15, "Pharyngitis" | 16, "Tonsillitis" | 17, "Conjunctivitis" | 18, "Facial oedema" | 19, "Dizziness" | 20, "Others" | 21, "None"	Several options may apply.
pb_clin_desc_fever	outcomes		text	prevalence of fever among patients (%).		Enter ì-99î if unknown.					[pb_clin_desc(1)] = '1'
pb_clin_desc_sore_throat	outcomes		text	prevalence of sore throat among patients (%).		Enter ì-99î if unknown.					[pb_clin_desc(2)] = '1'
pb_clin_desc_vomiting	outcomes		text	prevalence of vomiting among patients (%).		Enter ì-99î if unknown.					[pb_clin_desc(3)] = '1'
pb_clin_desc_weakness	outcomes		text	prevalence of weakness among patients (%).		Enter ì-99î if unknown.					[pb_clin_desc(4)] = '1'
pb_clin_desc_malaise	outcomes		text	prevalence of malaise among patients (%).		Enter ì-99î if unknown.					[pb_clin_desc(5)] = '1'
pb_clin_desc_headache	outcomes		text	prevalence of headache among patients (%).		Enter ì-99î if unknown.					[pb_clin_desc(6)] = '1'
pb_clin_desc_diarrhoea	outcomes		text	prevalence of diarrhoea among patients (%).		Enter ì-99î if unknown.					[pb_clin_desc(7)] = '1'
pb_clin_desc_cough	outcomes		text	prevalence of cough among patients (%).		Enter ì-99î if unknown.					[pb_clin_desc(8)] = '1'
pb_clin_desc_abdom_pain	outcomes		text	prevalence of abdominal pain among patients (%).		Enter ì-99î if unknown.					[pb_clin_desc(9)] = '1'
pb_clin_desc_chest_pain	outcomes		text	prevalence of chest pain among patients (%).		Enter ì-99î if unknown.					[pb_clin_desc(10)] = '1'
pb_clin_desc_muscle_pain	outcomes		text	prevalence of muscle pain among patients (%).		Enter ì-99î if unknown.					[pb_clin_desc(11)] = '1'
pb_clin_desc_nausea	outcomes		text	prevalence of nausea among patients (%).		Enter ì-99î if unknown.					[pb_clin_desc(12)] = '1'
pb_clin_desc_bleeding	outcomes		text	prevalence of bleeding among patients (%).		Enter ì-99î if unknown.					[pb_clin_desc(13)] = '1'
pb_clin_desc_bleedsite	outcomes		text	<span title="May include: Epistaxis, haematemesis, haemoptysis, haematuria, gingival bleed, Conjunctival haemorrhage, skin, gums, duodenum, conjunctiva, nose, needle and cut-down sites, oral mucosa, gastrointestine, vagina"> List sites of bleeding. </span>							[pb_clin_desc(13)] = '1'
pb_clin_desc_hearing	outcomes		text	prevalence of hearing loss among patients (%).		Enter ì-99î if unknown.					[pb_clin_desc(14)] = '1'
pb_clin_desc_pharyngitis	outcomes		text	prevalence of pharyngitis among patients (%).		Enter ì-99î if unknown.					[pb_clin_desc(15)] = '1'
pb_clin_desc_tonsillitis	outcomes		text	prevalence of tonsillitis among patients (%).		Enter ì-99î if unknown.					[pb_clin_desc(16)] = '1'
pb_clin_desc_conjunct	outcomes		text	Prevalence of conjunctivitis among patients (%).		Enter ì-99î if unknown.					[pb_clin_desc(17)] = '1'
pb_clin_desc_facial_oedema	outcomes		text	Prevalence of facial oedema among patients (%).		Enter ì-99î if unknown.					[pb_clin_desc(18)] = '1'
pb_clin_desc_dizziness	outcomes		text	Prevalence of dizziness among patients (%).		Enter ì-99î if unknown.					[pb_clin_desc(19)] = '1'
pb_clin_desc_other	outcomes		notes	Description of the other clinical symptoms presented, with prevalence. Ex. Anorexia (22%), Dysuria (12%), Haematuria, Proteinuria, Azotaemia, Kalaemia, Natremia, Bacteriuria							[pb_clin_desc(20)] = '1'
ou_labp	outcomes		dropdown	Were improvement of any laboratory parameters assessed at any time during the study post-baseline (during the treatment period or follow-up)?	0, "No" | 1, "Yes"
pb_lab_measure	outcomes		checkbox	What laboratory parameters were measured during follow up?	1, "Haematological" | 2, "Liver function" | 3, "Kidney function" | 4, "Other" | 99, "Unknown"	Several options may apply					[ou_labp] = 1
pb_lab_haem	outcomes		notes	<span title="Include Haemoglobin, WBC count, Neutrophils, Lymphocytes, Eosinophils, Monocytes, Basophils, Thrombocytes, Reticulocyte count, haematocrit/Packed Cell Volume, platelet count, Red blood cells, Erythrocyte sedimentation rate (ESR), Stab cells, Myelocytes, Juveniles Haemoglobin, and all clotting screens (prothrombin time, partial thromboplastin time, INR, bleeding time, coagulation time…							[pb_lab_measure(1)] = '1'
pb_lab_ast	outcomes		text	AST range (min & max).		Include units.					[pb_lab_measure(2)] = '1'
pb_lab_astmax	outcomes		text	Maximum AST mean across all patients.		Include units.					[pb_lab_measure(2)] = '1'
pb_lab_alt	outcomes		text	ALT range (min & max).		Include units.					[pb_lab_measure(2)] = '1'
pb_lab_altmax	outcomes		text	Maximum ALT mean across all patients.		Include units.					[pb_lab_measure(2)] = '1'
pb_lab_hep_others	outcomes		notes	<span title="Include Serum bilirubin, Total bilirubin, Alkaline phosphatase, direct and indirect bilirubin, Thymol turbidity, Total serum protein, Albumin fraction, Serum cholesterol."> Description of any additional liver tests along with range and mean across all patients. </span>		Include units.					[pb_lab_measure(2)] = '1'
pb_lab_ren	outcomes		notes	<span title="May include:Dip stick urinalysis (sodium, chloride, potassium, nitrites, protein, glucose, leukocytes), microscopic urinalysis (granular casts), albumin, blood urea nitrogen (BUN), blood urea, creatinine, serum creatinine, urine culture, azotaemia, natremia, kalaemia, albuminuria, proteinuria, haematuria."> Description of the kidney test(s) along with range and mean across all patien…		Include units.					[pb_lab_measure(3)] = '1'
pb_lab_other	outcomes		notes	Description of the other test(s) along with range and mean across all patients.		Include units.					[pb_lab_measure(4)] = '1'
ou_neg_ser	outcomes	Pathogen Related Outcomes	dropdown	Was negative seroconversion measured at any time during the study post-baseline (during the treatment period or follow-up)?	0, "No" | 1, "Yes"	I.e., Disappearance of antibodies (IgG/IgM ELISA, IFA).
ou_vir	outcomes		dropdown	Was viral clearance assessed at any time during the study post-baseline (during the treatment period or follow-up)?	0, "No" | 1, "Yes"
ou_vir_measure	outcomes		checkbox	How were follow-up viral load endpoints measured?	1, RT-PCR | 2, Antigen ELISA | 3, IgM ELISA | 4, IgG ELISA | 5, Viral culture | 6, ReLASV | 7, IFA | 8, IHC | 9, Other | 99, Unknown	Several options may apply.					[ou_vir] = 1
ou_comp	outcomes	Life impact	dropdown	Were other complications or disabilities assessed at any time during the study post-baseline (during the treatment period or follow-up)?	0, "No" | 1, "Yes"
ou_comp_def	outcomes		notes	Description of how complications were expressed (foetal mortality, deafness, life impact).							[ou_comp] = 1

## Sheet: Sheet8
SOC	Term	Number of patients	Prevalence papers
Nervous System Disorders	Unconsciousness	4.92	1.51515
General Disorders	Fatigue/ lethargy	4	5.30303
General Disorders	Chills	19	13.6364
Eye disorders	Conjunctival pallor	2	1.51515
Blood and lymphatic system disorders	Anaemia	1	1.51515
Vascular disorders	Hypotension	12.1	4.54545
Metabolism and nutrition disorders	Anorexia	7	7.57576
Nervous System Disorders	Rigors	4	3.78788
Psychiatrics disorders	Depression	1	0.757576
Respiratory, thoracic and mediastinal disorders	Respiratory distress	12.288	3.0303
	Ulcerated lesions	1	0.757576
Gastrointestinal disorders	Stomatitis	1	1.51515
Gastrointestinal disorders	Oral mucosa erosion	1	0.757576
Skin and subcutaneous tissue disorders	Diaper rash	1	0.757576
Nervous System Disorders	Convulsion	21.61	6.06061
Musculoskeletal and connective tissue disorders	Joint pains	220.36	6.06061
Gastrointestinal disorders	Difficulty swallowing	5.01	2.27273
Reproductive system and breast disorders	(Spontaneous) abortion	4.32	3.0303
Reproductive system and breast disorders	Prolonged menstruation	2	0.757576
Musculoskeletal and connective tissue disorders	Body pains	5	0.757576
	Acute pyelonephritis and sepsis syndrome with background poorly treated malaria	1	0.757576
Metabolism and nutrition disorders	Poor appetite	2.001	1.51515
Respiratory, thoracic and mediastinal disorders	Difficulty breathing	7.964	1.51515
Gastrointestinal disorders	Pallor of mucous membranes	5.005	0.757576
Metabolism and nutrition disorders	Dehydration	4.001	3.78788
Hepatobiliary disorders	Hepatomegaly	13.204	6.81818
Hepatobiliary disorders	Splenomegaly	11.162	3.78788
Renal and urinary disorders	Proteinuria	2.002	3.78788
Renal and urinary disorders	Hematuria	2.002	0.757576
Hepatobiliary disorders	Jaundice	31.8	4.54545
General Disorders	Pain	1.1	0.757576
Renal and urinary disorders	Passage of cokecoloured/ dark urine	10.92	3.0303
Nervous System Disorders	Coma	7.314	2.27273
Skin and subcutaneous tissue disorders	Skin tenderness	1	0.757576
Respiratory, thoracic and mediastinal disorders	Shortness of breath	2	1.51515
Gastrointestinal disorders	Bitter taste	7.92	0.757576
Musculoskeletal and connective tissue disorders	Arthralgia	13.34	3.78788
Musculoskeletal and connective tissue disorders	Lumbar pain	10.34	1.51515
Nervous System Disorders	Vertigo	10.56	0.757576
Ear and labyrinth disorders	Tinnitus	8.26	2.27273
Renal and urinary disorders	Dysuria	137.38	3.0303
Nervous System Disorders	Disorientation	3.08	0.757576
General Disorders	Edema	48.18	3.0303
Cardiac disorders	Tachycardia	3.08	0.757576
General Disorders	Head/neck adenopathy	2.2	0.757576
Gastrointestinal disorders	Mouth ulcers	3.2	1.51515
	Low pulse pressure <20	2.2	0.757576
Cardiac disorders	Arrythmia	1.1	0.757576
Skin and subcutaneous tissue disorders	Rash	4.1	3.0303
General Disorders	Neck/ shoulder pain	7.31	2.27273
Gastrointestinal disorders	Epigastric tenderness/ abdominal pain	115.44	10.6061
Musculoskeletal and connective tissue disorders	Back pain	249.54	9.09091
Nervous System Disorders	Confusion	4.32	2.27273
Psychiatrics disorders	Insomnia	1	0.757576
	Neurological involvement	3.96	0.757576
Nervous System Disorders	Fitting/ seizures	6.97	1.51515
General Disorders	Flu-like illness	2.97	0.757576
Respiratory, thoracic and mediastinal disorders	Pneumonia	38.33	3.0303
Eye disorders	Conjunctivitis or sub-conjunctival hemorrhage	8.4	0.757576
Reproductive system and breast disorders	Post-partum haemorrhage or bleeding	50.4	0.757576
Gastrointestinal disorders	Hyper salivation	1	0.757576
Ear and labyrinth disorders	Unilateral ear ache	1	0.757576
Respiratory, thoracic and mediastinal disorders	Catarrh	1	1.51515
Musculoskeletal and connective tissue disorders	Aching legs	1	0.757576
Respiratory, thoracic and mediastinal disorders	Crepitations, rales and rhonchi	56.92	6.06061
Blood and lymphatic system disorders	Hyperglycaemia	1	0.757576
Gastrointestinal disorders	Inability to pass stool	1	0.757576
Gastrointestinal disorders	Gastrointestinal symptoms		0.757576
Gastrointestinal disorders	Ulceration of buccal mucosa	2.01	0.757576
Blood and lymphatic system disorders	Lymphadenopathy	10	8.33333
Gastrointestinal disorders	Dysphagia	3.32	1.51515
General Disorders	Prostration	2.32	0.757576
General Disorders	Papuloadenopathy	2.32	0.757576
Vascular disorders	Vascular collapse	=	0.757576
Skin and subcutaneous tissue disorders	Skin and mouth ulcer	2.32	0.757576
Infections and infestations	Viral encephalitis	11.23	1.51515
Eye disorders	Iridocyclitis	1	0.757576
Musculoskeletal and connective tissue disorders	Hindered walking	2	1.51515
Nervous System Disorders	Slow speech	2	1.51515
General Disorders	Irregular pulse	1	0.757576
Psychiatrics disorders	Bradyphrenia	1	0.757576
Psychiatrics disorders	Motivational anhedonia	1	0.757576
Musculoskeletal and connective tissue disorders	Retrosternal pain	1	3.0303
Gastrointestinal disorders	Inflamed palate	2	1.51515
General Disorders	Drowsiness	1	0.757576
Nervous System Disorders	Disorientation	2	1.51515
Skin and subcutaneous tissue disorders	Petechiae	1	1.51515
Skin and subcutaneous tissue disorders	Rash with erytema	1	0.757576
General Disorders	Bilateral parotid swelling	1	0.757576
Psychiatrics disorders	Autophonia	1	0.757576
Respiratory, thoracic and mediastinal disorders	Pleural effusion	1	1.51515
Cardiac disorders	Percardial effusion	1	0.757576
Gastrointestinal disorders	Ascites	2	1.51515
Renal and urinary disorders	Urinary symptoms	1	0.757576
General Disorders	Chest symptoms	1	0.757576
Renal and urinary disorders	Frequent micturition	1	0.757576
Skin and subcutaneous tissue disorders	Night sweats	1	1.51515
General Disorders	Facial flushing	1	0.757576
Psychiatrics disorders	Anxiety	=	0.757576
Skin and subcutaneous tissue disorders	Diaphoresis	=	0.757576
Vascular disorders	Elevated jugular venous pressure	=	0.757576
Respiratory, thoracic and mediastinal disorders	Tachypnia	=	0.757576
Gastrointestinal disorders	Abdominal distension	=	0.757576
Gastrointestinal disorders	Acute right costal cartilege tenderness	=	0.757576
Renal and urinary disorders	Oliguria	3.01	0.757576
Reproductive system and breast disorders	breast pain	2.03	0.757576
Ear and labyrinth disorders	Bilateral deafness	0.98	0.757576
Reproductive system and breast disorders	Preterm contractions	2.03	0.757576
Psychiatrics disorders	Photophobia	1	0.757576
Musculoskeletal and connective tissue disorders	Postitive kernig's sign	4	0.757576
Nervous System Disorders	CNS features	107.67	0.757576
Reproductive system and breast disorders	Intrauterine death	=	0.757576
Infections and infestations	Peurperal infection	=	0.757576
Reproductive system and breast disorders	Premature labour	=	0.757576
Reproductive system and breast disorders	Obstructed labour	=	0.757576
Gastrointestinal disorders	Oral thrush	1	0.757576
Vascular disorders	Systolic murmur	1	0.757576
Renal and urinary disorders	Bladder distension	1	0.757576
Gastrointestinal disorders	Suprapublic tenderness	1	0.757576
Eye disorders	Conjunctival infection	1	0.757576
Infections and infestations	Myelitis	1	0.757576
Skin and subcutaneous tissue disorders	Ulcer on right thigh	1	0.757576
Gastrointestinal disorders	White patches on palate	1	2.27273
Investigations	Elevated liver enzymes	=	0.757576
Skin and subcutaneous tissue disorders	Erythema	=	0.757576
Gastrointestinal disorders	Pale stool	1	0.757576
General Disorders	Flank pain	1	0.757576
General Disorders	Pallor	1	0.757576
Infections and infestations	Pharyngitis	=	0.757576
Gastrointestinal disorders	Substernal plueritic pain	1	0.757576
Gastrointestinal disorders	Exudative lesions of the tonsils	1	0.757576
Musculoskeletal and connective tissue disorders	Limb pain	1	0.757576
General Disorders	Syncope	1	0.757576
General Disorders	Paradoxical pulse	1	0.757576
